# Supplementary material for: Hierarchical fluctuation shapes a dynamic flow linked to states of consciousness
Source: Nat Commun. 2023 Jun 5;14:3238. doi: 10.1038/s41467-023-38972-x (PMC10241811; doi:10.1038/s41467-023-38972-x)
Supplement: Supplementary file 4 — Source Data [file 41467_2023_38972_MOESM4_ESM.xlsx]

## Sheet: Fig. 2a
runs	Hierarchical index
sub-01-rest	0.0111478
sub-01-anethesia	-0.211328
sub-01-recovery	-0.111363
sub-02-rest	-0.112892
sub-02-anethesia	-0.267988
sub-02-recovery	-0.241456
sub-03-rest	-0.106252
sub-03-anethesia	-0.317826
sub-03-recovery	-0.0399434
sub-04-rest	-0.0788742
sub-04-anethesia	-0.244256
sub-04-recovery	-0.0695803
sub-05-rest	-0.259326
sub-05-anethesia	-0.303585
sub-05-recovery	-0.239004
sub-06-rest	0.00255547
sub-06-anethesia	-0.178659
sub-06-recovery	0.0544731
sub-07-rest	-0.0464541
sub-07-anethesia	-0.238403
sub-07-recovery	-0.148851
sub-08-rest	-0.182814
sub-08-anethesia	-0.254455
sub-08-recovery	-0.251034
sub-09-rest	-0.0629277
sub-09-anethesia	-0.256448
sub-09-recovery	-0.0590116
sub-10-rest	-0.231774
sub-10-anethesia	-0.112029
sub-10-recovery	-0.042282
sub-11-rest	-0.0891157
sub-11-anethesia	-0.197424
sub-11-recovery	-0.215757
sub-12-rest	-0.0285112
sub-12-anethesia	-0.0749393
sub-12-recovery	-0.246319
sub-13-rest	-0.0312574
sub-13-anethesia	-0.230917
sub-13-recovery	-0.249315
sub-14-rest	-0.0507152
sub-14-anethesia	-0.163639
sub-14-recovery	-0.0429
sub-15-rest	-0.0044813
sub-15-anethesia	-0.163143
sub-15-recovery	-0.0369429
sub-16-rest	0.0477617
sub-16-anethesia	-0.0868611
sub-16-recovery	-0.135695
sub-17-rest	-0.129913
sub-17-anethesia	-0.17963
sub-17-recovery	-0.0611109
sub-18-rest	0.0137059
sub-18-anethesia	-0.228477
sub-18-recovery	-0.214797
sub-19-rest	0.00854472
sub-19-anethesia	-0.214699
sub-19-recovery	-0.17476
sub-20-rest	-0.220706
sub-20-anethesia	-0.25375
sub-20-recovery	-0.0357024
sub-21-rest	-0.0991971
sub-21-anethesia	-0.249414
sub-21-recovery	-0.279522

## Sheet: Fig. 2b
run1_trend	run2_trend	run3_trend	run4_trend		feature	n	r	CI95%	r2	adj_r2	p-val	BF10	power
-0.175661	-0.345661	-0.340213	-0.308852		PSQI_AmtSleep	982	0.193853	[0.13 0.25]	0.037579	0.0356129	9.05659e-10	5451000	0.999986
-0.520642	-0.260783	-0.518633	0.107858		PSQI_Comp3	982	-0.167105	[-0.23 -0.11]	0.0279241	0.0259382	1.38705e-07	41360	0.999551
-0.568471	-0.665372	-0.666138	0.036882		DDisc_AUC_40K	981	0.143586	[0.08 0.2 ]	0.020617	0.0186142	6.33356e-06	1051.57	0.994823
-0.296547	-0.474484	-0.230644	-0.180161		WM_Task_Acc	982	0.139393	[0.08 0.2 ]	0.0194304	0.0174272	1.16524e-05	587.453	0.992495
-0.290839	0.0579638	0.650573	0.082251		Relational_Task_Acc	972	0.121674	[0.06 0.18]	0.0148045	0.0127711	0.000143145	54.865	0.967718
0.0359149	-0.510123	0.0791216	-0.442489		Language_Task_Acc	980	0.0946997	[0.03 0.16]	0.00896803	0.00693931	0.00300274	3.248	0.843832
0.0327519	-0.246266	-0.483372	-0.122617		PC1 of response time	858	-0.13139	[-0.2, -0.07]	0.017263	0.014965	0.000113	72.538	0.971698
-0.196699	-0.789353	-0.118217	-0.478372
-0.795415	-0.218724	-0.864988	-0.271849
-0.149249	-0.154775	-0.374877	-0.100187
-0.263462	-0.859696	-0.391032	0.0516846
-0.587232	-0.563087	-0.141552	0.016315
-0.215803	0.255802	-0.541342	-0.415458
-0.183748	-0.454594	-0.216119	-0.0994923
-0.376678	-0.426046	0.276369	-0.501544
0.0640754	-0.818287	-0.817646	0.40183
-0.154006	-0.465033	-0.434014	-0.150385
-0.550016	-0.528185	0.0419494	-0.525133
0.0588427	-0.091357	-0.497846	-0.345271
-0.552213	-0.641638	-0.641492	-0.434028
-0.278478	-0.0997828	-0.622748	-0.251114
-0.283156	-0.1973	0.0268752	0.380144
-0.335541	-0.625049	-0.400443	-0.263507
-0.383369	0.0807188	-0.668217	0.0888792
-0.254849	-0.250416	-0.306352	-0.368193
-0.012275	0.0834021	0.000978272	0.0585229
-0.187291	-0.167484	-0.307967	0.215634
-0.311082	0.5326	-0.105387	-0.170357
-0.32812	-0.365189	-0.0472099	-0.559543
-0.633331	-0.65857	-0.37764	-0.41421
-0.373201	-0.365093	-0.767291	-0.0648106
0.0877504	0.0476923	-0.302373	-0.730369
-0.116993	-0.183329	-0.459841	-0.413089
-0.739356	-0.0366654	-0.127276	-0.281899
-0.342775	-0.225994	-0.81234	-0.248297
-0.426871	-0.683283	-0.64546	-0.59294
-0.546534	-0.400989	-0.378305	-0.239222
-0.737995	-0.493924	-0.350211	-0.735433
-0.268869	0.289099	-0.296248	-0.378332
-0.281577	-0.22031	-0.25005	-0.397077
-0.662443	-0.161711	-0.694793	0.30547
-0.125425	-0.524065	0.139248	-0.563596
-0.16732	-0.500232	-0.485904	0.112287
0.289586	-0.775424	0.173005	-0.12139
0.0306746	0.220281	-0.0655398	-0.306689
-0.517258	-0.494676	-0.551006	-0.390626
-0.15279	-0.516376	-0.615598	-0.570953
-0.0639457	-0.691253	-0.612295	0.234382
-0.507782	-0.247373	-0.499588	-0.151752
-0.426206	-0.743763	-0.304194	-0.546918
-0.277185	-0.375805	-0.315637	-0.319461
0.13313	-0.168599	0.0590976	-0.196515
-0.297323	0.0716909	-0.280411	-0.191226
-0.5095	-0.628646	-0.00712804	-0.246666
0.0814982	-0.226902	-0.563278	-0.464875
-0.215118	-0.0506135	0.138426	-0.688872
-0.530228	-0.302067	-0.338627	0.181454
-0.342853	-0.274091	-0.496371	-0.308828
-0.600828	-0.466841	-0.317912	0.0035312
0.0450374	0.430628	-0.205434	-0.574479
0.111858	-0.552864	0.0317123	-0.458657
-0.823046	-0.646402	-0.789256	-0.572882
-0.1732	-0.578315	-0.299625	-0.556154
-0.138811	-0.215649	0.137788	-0.118388
-0.469481	-0.752272	-0.0198141	-0.36061
0.0575254	-0.685624	-0.267835	0.235918
-0.110426	0.0331644	0.403456	0.0278376
-0.283015	-0.522462	0.294234	0.359466
-0.392935	-0.352589	-0.695747	-0.531189
-0.586025	-0.116709	-0.41904	-0.0920899
-0.698352	-0.0727514	-0.656671	-0.4809
-0.297828	-0.195695	0.0435908	-0.519684
-0.235181	-0.64997	0.0224098	0.293396
-0.583973	-0.519024	-0.508376	-0.404145
0.070106	0.0976005	-0.0199866	-0.0434642
-0.225815	-0.462853	-0.414362	0.0367191
-0.676382	-0.329776	-0.648809	-0.318287
-0.354515	-0.691266	-0.366545	-0.529746
-0.707117	-0.349392	-0.623205	-0.364665
-0.545248	-0.761022	-0.719025	-0.723763
-0.133874	-0.177512	-0.104024	0.0391419
-0.00867298	-0.437856	0.304466	-0.124867
-0.288778	-0.11734	-0.202766	-0.176221
-0.304761	0.100979	-0.449417	-0.273203
-0.631351	-0.388828	-0.614015	-0.391029
-0.336547	0.0571689	-0.506822	0.128688
0.194644	-0.18404	-0.0862611	-0.0228797
0.119214	-0.270557	-0.0150531	-0.0907493
0.0665264	-0.50439	0.0371896	-0.231571
0.1617	-0.396554	-0.0493262	-0.41696
-0.575292	-0.80042	-0.477147	-0.695797
-0.207355	-0.212601	-0.192451	-0.380799
-0.454085	-0.378228	-0.159517	0.027432
0.0470097	-0.423597	0.0219803	-0.178378
-0.475169	0.0777352	0.244696	-0.386556
-0.197173	-0.467327	-0.442668	-0.611346
-0.765156	-0.156682	-0.440653	-0.823466
-0.383974	-0.409995	-0.506064	-0.373279
-0.226475	0.349785	-0.219955	-0.395924
-0.18922	0.0558851	-0.326873	-0.142528
-0.401336	-0.286449	-0.75259	-0.285274
-0.46612	0.129446	-0.251843	-0.564946
-0.290762	-0.4909	-0.447861	-0.116159
-0.526216	-0.491272	-0.448032	-0.339413
-0.468909	-0.371755	-0.363242	-0.263977
-0.302731	-0.75642	-0.286005	-0.300766
0.19345	-0.620443	-0.543894	0.104409
0.123564	-0.157886	-0.128158	-0.0967851
0.205677	-0.236039	-0.0352803	-0.561764
-0.0299339	-0.631038	-0.495647	-0.272979
-0.257081	-0.283502	-0.0508221	-0.215376
-0.82631	-0.23529	-0.0442804	-0.155939
-0.558355	-0.147216	0.352278	-0.376808
-0.501698	-0.467244	-0.0372859	-0.314974
-0.459476	-0.612757	-0.407447	0.0970127
-0.117615	-0.327961	-0.0153314	-0.140766
-0.579213	-0.345347	-0.0692696	-0.160658
-0.430403	-0.485591	-0.342172	-0.283581
-0.603136	-0.840347	-0.765958	-0.124647
-0.256537	-0.198555	-0.814454	-0.386304
-0.214426	-0.252391	0.000184671	-0.217145
-0.478373	-0.673808	-0.568332	-0.357195
-0.697229	-0.40623	-0.591385	-0.377977
-0.506697	-0.0164043	-0.72545	-0.445185
-0.256817	-0.522444	-0.494457	-0.422204
-0.521175	-0.462266	-0.24963	0.0402585
-0.458887	-0.731326	-0.911805	-0.679644
-0.330345	-0.150793	-0.521363	-0.107854
-0.2181	-0.368565	-0.185706	-0.345539
-0.0885911	-0.674685	-0.135378	-0.0291992
-0.284223	0.216665	-0.245642	0.0611207
0.326642	-0.578465	-0.650705	0.0323677
0.35822	-0.216396	-0.349891	-0.443988
-0.112389	0.173521	0.088911	0.065341
-0.273912	-0.144661	-0.616547	-0.403315
0.0101905	-0.202766	-0.536848	-0.285584
-0.300199	0.0546638	0.0345233	0.0721835
-0.499738	-0.530039	-0.621406	-0.119256
-0.74233	0.0480304	-0.356978	-0.647645
-0.31406	-0.301096	-0.553187	-0.530127
-0.630216	-0.719608	-0.45338	-0.544833
-0.558428	-0.730101	-0.396785	-0.0577595
-0.277237	0.14417	-0.339964	-0.020534
-0.593046	-0.456703	-0.282432	0.242259
-0.522796	-0.272183	-0.631937	0.0472811
-0.379929	-0.116719	-0.229183	0.369694
-0.230628	-0.759254	-0.184884	-0.498609
-0.304128	-0.806352	-0.210415	-0.567805
-0.237888	-0.678516	-0.271185	-0.116919
0.114407	-0.45392	-0.106958	-0.221184
-0.765242	0.101582	-0.201089	-0.611719
-0.808154	-0.558958	-0.696343	-0.259883
-0.643258	-0.506753	-0.70386	-0.649751
0.688291	-0.346558	-0.717889	0.0484684
-0.74281	-0.650366	-0.704761	-0.71422
-0.550109	-0.185649	-0.656791	0.102572
-0.391322	-0.00180147	-0.17596	-0.336141
-0.506025	-0.263238	-0.43428	0.261611
-0.300167	-0.667982	-0.175976	-0.152002
-0.036468	-0.61242	-0.849099	-0.290463
-0.251464	-0.593948	0.0457863	-0.257945
-0.598464	-0.44166	-0.779685	-0.340054
0.0469135	-0.2734	-0.0553132	-0.0225747
-0.533264	-0.0158487	-0.335182	-0.467143
-0.300827	-0.332577	-0.37733	-0.604039
-0.180177	-0.669782	-0.622201	-0.378184
-0.157628	0.266897	-0.386623	-0.23866
-0.0192112	0.217368	-0.13941	-0.115964
-0.330752	-0.528588	-0.502119	-0.00659466
-0.268917	-0.484274	-0.595097	-0.649192
-0.610878	-0.130269	-0.616222	-0.45112
-0.385448	-0.0907889	-0.133473	-0.175855
-0.0818036	-0.286452	0.187182	-0.41032
0.201168	-0.0162367	0.103859	-0.207335
-0.171211	-0.253456	-0.0107469	-0.377437
-0.784498	-0.583501	-0.555957	0.132932
-0.422483	-0.475644	-0.774571	-0.0224364
-0.15334	-0.205981	-0.209564	0.135956
0.119606	-0.718699	0.0899923	-0.199667
-0.131877	-0.355172	-0.242563	-0.788297
-0.360506	0.0168148	-0.0743672	-0.534459
-0.493438	-0.0753079	-0.407975	0.14766
-0.316231	-0.236274	-0.691773	0.132295
-0.0880863	-0.511521	-0.505687	-0.403827
0.01474	-0.216534	-0.283633	-0.146022
-0.00573826	-0.162801	-0.386507	-0.195051
-0.166549	-0.654922	-0.229547	0.0242941
0.0269177	-0.612039	-0.693595	-0.0525973
-0.0114024	-0.446961	0.150161	-0.392781
0.126047	-0.554122	-0.686148	-0.355831
-0.589309	-0.595098	-0.74598	-0.33112
-0.617767	-0.534863	-0.265953	0.448329
-0.0235217	-0.494418	-0.278405	-0.184021
0.101779	-0.152604	-0.350554	0.153691
-0.260705	-0.486336	-0.535089	-0.786728
-0.0444709	-0.410747	-0.326444	-0.54815
-0.476919	-0.274214	-0.111019	-0.09518
0.053232	-0.760405	-0.308899	-0.267231
-0.552162	-0.0595563	0.110212	-0.452378
-0.299406	-0.279134	-0.174642	-0.420459
-0.0601634	-0.0226116	-0.128916	-0.516115
-0.398515	-0.740296	-0.382333	0.147657
-0.831985	-0.702419	0.100508	0.115561
-0.0210947	0.113013	0.284977	-0.214554
-0.29294	-0.665793	-0.597977	-0.159919
-0.286031	-0.0475597	0.0231133	-0.574324
-0.583465	0.0494884	-0.0615071	-0.230515
-0.742448	-0.513741	0.0101403	-0.520531
0.143154	-0.525314	0.0798529	0.0073504
-0.043761	-0.0270771	-0.213844	-0.0750977
-0.238179	-0.166734	-0.179069	-0.448706
-0.213168	0.0528821	-0.0522629	-0.144126
-0.513193	-0.320929	-0.403429	-0.449598
0.0587754	0.239651	0.335067	-0.106563
-0.339542	-0.543887	-0.262924	0.124847
-0.594346	-0.5028	-0.191174	-0.0444851
-0.119067	-0.45186	-0.54896	-0.235937
-0.156406	-0.263558	0.0925762	0.167598
-0.0905206	-0.144065	-0.103785	-0.146013
-0.53334	-0.203052	-0.317131	-0.0448475
0.18952	-0.525932	-0.349895	-0.358356
-0.0322959	-0.346194	-0.557411	-0.0736285
-0.297801	-0.132004	-0.458278	-0.416811
-0.423895	-0.718325	-0.0317354	-0.287167
-0.171567	-0.7887	-0.49441	-0.00475943
-0.548776	-0.509872	-0.577862	-0.773482
0.284951	0.0400848	-0.140478	-0.16957
-0.0496894	0.164756	-0.481171	-0.249144
-0.585147	0.02237	-0.00409081	-0.276325
-0.393362	-0.323002	-0.559325	-0.185819
-0.0132421	-0.154725	-0.514663	0.0527383
-0.0430725	-0.241735	-0.763187	-0.723245
0.0885245	0.11472	-0.345709	-0.285892
-0.198324	-0.507513	-0.721536	-0.107998
-0.770263	-0.564649	-0.176971	0.114667
-0.340709	-0.456133	-0.290354	-0.828821
-0.0794608	-0.218255	-0.269062	-0.238191
-0.268621	0.176567	-0.052675	-0.057706
0.229945	-0.284886	-0.524915	-0.406347
-0.759351	0.111874	-0.359287	-0.20949
-0.0288098	-0.576002	-0.694987	-0.187002
-0.278853	-0.385302	-0.396991	-0.0638158
0.0418749	-0.823554	-0.19597	-0.669558
-0.360016	-0.471433	-0.65568	-0.26962
-0.188924	0.328555	0.172714	-0.376798
-0.335079	-0.621072	-0.687574	-0.547509
-0.00169848	-0.37315	-0.199694	-0.173836
-0.33464	0.0505892	-0.434529	0.29391
-0.0799213	-0.163734	0.360558	0.0417136
-0.192282	-0.570072	0.120795	0.267423
-0.484481	0.0554314	-0.373888	-0.55851
-0.408655	-0.484476	-0.670524	-0.1533
-0.524161	-0.463863	-0.646511	-0.381549
-0.228049	-0.571353	-0.00698477	-0.278214
-0.314414	-0.495777	-0.29647	-0.172358
0.0721233	-0.862646	-0.34941	0.02416
-0.313264	-0.622577	-0.843124	-0.405576
0.171402	-0.10848	-0.298243	-0.172396
-0.575231	-0.146647	0.0280797	-0.486822
0.104874	-0.564168	-0.573426	-0.825319
0.016321	-0.324801	-0.567163	0.0634812
-0.348891	-0.524943	-0.08584	-0.385352
-0.302174	0.0860997	-0.413574	-0.433705
-0.0756671	-0.310315	-0.510933	-0.0544069
-0.540631	-0.272715	-0.378221	0.0263356
-0.44832	-0.326387	-0.0777784	-0.284696
-0.0831067	-0.322697	0.0511236	-0.577975
-0.398622	-0.262269	-0.264833	-0.364709
-0.44523	-0.505588	-0.444239	-0.180221
-0.316374	-0.742902	-0.0864016	0.0525327
0.0123004	-0.445402	-0.202762	-0.421055
0.0199855	-0.362215	0.362686	-0.133199
-0.389541	-0.296583	-0.188141	-0.285457
-0.0634278	-0.280977	-0.551951	-0.263856
-0.440477	-0.68049	-0.648182	-0.230815
-0.472292	-0.0297437	0.0502143	-0.18137
-0.68811	-0.0834674	-0.740696	-0.117791
-0.245752	-0.176202	-0.322143	-0.319122
-0.423349	-0.754421	-0.764195	0.0532979
-0.363744	-0.339481	-0.603144	-0.328053
-0.323454	-0.710248	-0.414273	-0.641874
-0.241754	-0.259533	-0.132238	-0.300959
-0.194459	0.0494706	-0.084046	-0.196606
-0.332137	-0.603418	-0.65271	0.142835
-0.408739	-0.557971	-0.677826	0.496975
-0.146649	-0.587515	0.113833	-0.264269
-0.464127	-0.163344	0.126084	-0.484605
0.109573	-0.374537	-0.549421	-0.155041
-0.68085	-0.38687	-0.462689	0.182314
-0.245053	0.0659735	-0.518508	0.56424
-0.736112	-0.260808	-0.773321	-0.611708
-0.196817	0.212495	0.144206	0.0483548
0.144204	-0.132986	0.310092	-0.461659
-0.571503	-0.387215	-0.431348	-0.193565
-0.342	-0.00999015	-0.345129	0.115748
-0.177477	0.0444333	-0.623197	-0.325883
-0.613153	-0.484568	-0.791415	-0.671827
-0.555669	-0.640143	-0.603454	-0.162916
-0.314439	-0.346348	-0.214002	-0.122883
-0.316775	-0.227046	-0.458921	-0.341602
-0.57289	-0.519624	-0.166871	-0.653529
-0.584787	-0.466533	-0.39467	-0.668294
-0.362941	0.275007	0.236689	0.0666037
-0.168565	-0.173227	-0.08727	-0.23285
0.18741	-0.271141	-0.386062	-0.278286
-0.514765	0.179978	0.284328	-0.25261
-0.597181	0.163108	-0.241028	-0.0975068
-0.060324	0.0751346	-0.0320898	-0.328958
-0.589969	-0.647585	-0.647095	-0.0530016
0.108856	-0.565982	0.0631157	-0.119996
-0.46142	-0.236379	-0.462928	0.221654
-0.373759	-0.731545	-0.420693	-0.255528
-0.0663929	-0.1746	-0.157362	-0.194718
0.176525	-0.487246	-0.339512	-0.176188
-0.0298113	0.0176561	-0.302871	0.0117666
-0.200744	-0.196531	-0.030611	0.114465
-0.125862	-0.00649725	-0.0882212	-0.539938
-0.606425	-0.170032	-0.209663	-0.136042
-0.697364	-0.617841	-0.582593	-0.459683
0.0373547	-0.624214	-0.278727	-0.264708
-0.412714	0.170454	0.179623	-0.384042
-0.7686	-0.730094	-0.651502	-0.594215
-0.255724	-0.356443	-0.621427	-0.423558
-0.404838	-0.456769	-0.0559234	-0.411073
-0.438562	-0.507062	-0.142357	-0.027914
-0.0794415	-0.251396	-0.176941	0.0946353
-0.819896	-0.591163	-0.0764771	-0.211641
-0.412046	0.292753	-0.0808204	-0.481777
-0.74603	0.112657	0.19193	-0.436129
-0.18799	-0.361541	-0.613636	-0.117357
-0.29685	-0.603285	-0.316483	0.164043
-0.41177	-0.350318	-0.344915	0.564348
-0.642121	-0.824308	-0.600031	-0.76585
-0.073208	-0.528962	-0.482966	-0.0752797
-0.697008	-0.520101	-0.420494	-0.633709
-0.0686319	0.210914	-0.340252	-0.306713
0.0502482	-0.117673	-0.191748	-0.331036
-0.555926	0.177434	-0.406562	0.036512
-0.672467	-0.334209	-0.610264	0.0688215
-0.183234	-0.206949	-0.298936	-0.169101
-0.837748	-0.544872	-0.769111	-0.771376
-0.512261	0.17762	-0.24654	0.113775
-0.534779	-0.642631	0.200013	-0.0176395
-0.396319	0.405083	0.116674	-0.518347
-0.239484	-0.661641	-0.771277	-0.681719
-0.0483684	0.110387	-0.492737	-0.0644452
-0.258058	-0.0152206	-0.132795	0.558307
-0.219268	-0.136871	-0.763533	-0.57292
-0.0667775	-0.442861	-0.624828	-0.424006
-0.220137	-0.493838	-0.0986883	-0.404135
-0.209879	-0.217922	-0.361818	-0.319481
-0.148109	-0.594318	-0.305966	-0.495497
-0.586316	-0.64257	-0.0694274	-0.783982
0.139285	-0.33704	-0.727096	-0.318574
-0.501379	-0.466237	-0.420606	0.0141757
-0.118205	0.340819	-0.033301	-0.0567625
-0.828907	-0.619471	-0.558933	-0.558223
-0.229233	0.00127	-0.151659	0.0290321
-0.110524	0.098894	-0.609088	0.441141
0.122768	-0.687503	-0.280765	-0.426066
0.0183759	-0.100985	-0.180628	0.0223377
-0.690081	-0.77323	-0.385436	-0.332014
-0.643423	-0.132438	-0.520456	-0.732445
-0.0559176	-0.0939585	-0.635422	-0.535034
-0.0419044	-0.697665	-0.552772	-0.536725
-0.117199	-0.28321	-0.793436	-0.27386
-0.583064	-0.21772	-0.651238	-0.27636
-0.742253	-0.782453	-0.604151	-0.406592
-0.46204	0.060446	-0.519903	-0.190141
-0.494867	-0.747446	-0.573447	-0.362823
-0.443634	-0.0721561	-0.565455	-0.50992
-0.341947	0.119777	-0.644568	-0.483744
-0.0279172	-0.0324912	-0.228043	-0.65331
-0.77979	-0.0345468	0.175346	0.175589
0.0364956	-0.20012	-0.57771	-0.415556
-0.324069	-0.599499	-0.242718	0.109394
-0.101955	-0.378639	0.0243197	-0.425494
-0.341219	-0.686061	-0.395702	-0.361913
-0.460481	-0.679866	0.00759679	-0.485282
0.0904654	-0.766099	-0.57822	0.131635
-0.549093	0.0345785	0.0388675	-0.142835
-0.352346	-0.0265471	-0.355172	-0.27247
-0.733108	-0.819979	-0.660016	-0.717534
-0.341931	-0.536768	-0.446908	0.0116587
-0.701628	-0.247411	-0.194027	-0.654222
-0.622715	-0.0505353	0.046468	0.114369
-0.168305	-0.691348	-0.556512	-0.151284
-0.523032	0.0878154	-0.0940589	-0.416031
-0.39968	-0.334209	-0.35345	-0.275222
-0.198168	-0.482603	-0.526159	-0.414739
-0.596089	-0.143641	0.0256085	-0.490242
-0.539089	-0.583725	-0.432898	-0.271537
-0.437694	0.0792803	-0.251856	-0.495236
-0.302426	0.12117	-0.320363	-0.299711
-0.832758	-0.491206	-0.233028	-0.107872
-0.185197	-0.378726	-0.407212	-0.32482
-0.570221	-0.677502	-0.593063	-0.196682
-0.436858	-0.0861059	0.110443	-0.802867
-0.312129	-0.389102	-0.600062	-0.529346
-0.0688381	-0.719722	-0.26616	-0.221265
-0.251029	-0.172599	-0.116542	-0.308528
0.0182344	-0.632091	-0.613124	-0.370397
-0.200699	0.0109449	0.097371	-0.0820622
-0.100844	-0.466955	-0.547963	-0.00270143
0.0197341	-0.493723	-0.397821	-0.399292
-0.498602	-0.265803	-0.326145	-0.0743953
-0.0898979	-0.185514	-0.0868806	-0.0905648
-0.789699	-0.125336	0.0531664	-0.455667
-0.480673	-0.521023	-0.559291	-0.656184
-0.248075	-0.554933	-0.574105	-0.611712
-0.597028	-0.642852	-0.246804	-0.422266
0.0991719	-0.585657	-0.0746289	-0.266732
0.0941899	-0.501581	-0.380008	-0.307077
-0.0246118	-0.149676	-0.272519	-0.601235
0.465795	-0.395378	-0.071988	-0.300646
-0.343007	-0.0746845	-0.330127	-0.400909
-0.300692	-0.683725	-0.457665	-0.573611
0.0679781	-0.563028	0.0344297	-0.123908
-0.60082	0.304726	-0.0379539	0.23579
-0.52347	-0.385167	-0.688537	-0.477975
-0.618601	-0.412908	-0.377615	-0.0280961
-0.264465	-0.419163	-0.802068	-0.455797
-0.261852	0.0386754	0.000301293	-0.0990849
-0.178061	-0.02569	-0.0196162	-0.0295699
-0.239616	-0.608096	0.165366	0.241543
-0.138652	-0.265052	-0.791615	-0.25541
-0.625827	-0.050888	-0.503468	-0.120501
-0.148053	-0.269833	-0.270284	0.0722036
-0.265703	0.0683373	-0.17111	-0.74243
-0.662628	-0.510932	-0.616989	-0.516161
0.0554802	-0.529828	-0.332848	-0.189509
-0.353403	-0.0559139	-0.0152841	-0.475864
0.0411228	-0.656741	-0.613931	-0.263039
-0.430763	-0.74535	-0.707788	-0.151473
-0.246199	-0.641708	-0.0799003	-0.584406
-0.355311	-0.503067	-0.172304	-0.185904
-0.652113	-0.408912	0.000730103	-0.353251
-0.076027	-0.116452	-0.101437	-0.424805
-0.0128188	-0.27771	-0.049259	-0.176101
-0.444928	-0.550418	-0.56891	0.225311
-0.53114	-0.65086	-0.603427	-0.525197
-0.809925	0.105967	-0.22491	-0.459279
0.434293	-0.647122	-0.700612	-0.0740393
-0.281883	-0.570471	-0.645375	-0.671247
-0.250824	-0.262238	-0.263108	0.293822
-0.0885132	0.0210536	-0.647565	-0.221354
-0.418916	-0.698925	0.0665087	-0.84918
-0.557646	-0.305015	-0.424117	-0.00782998
-0.0930102	0.194573	-0.445641	-0.201197
-0.29401	-0.696149	-0.54943	-0.129813
0.150607	-0.264416	-0.361776	-0.0771064
-0.214738	0.0552333	0.110807	-0.277327
-0.473128	-0.581797	-0.535126	-0.656647
-0.385475	-0.590366	-0.628995	-0.269794
-0.0280093	-0.631015	-0.0449451	-0.0804809
0.0531173	-0.140627	-0.533731	-0.372518
0.0110254	-0.438984	0.0453856	-0.0554305
0.235183	0.0263993	-0.279952	-0.383956
-0.709018	-0.642668	-0.318567	-0.487913
-0.219523	-0.493009	-0.214987	-0.729123
-0.506762	-0.590065	-0.661118	-0.261043
-0.243167	0.0117051	-0.023443	-0.383465
-0.367458	-0.665202	-0.471502	-0.168322
-0.136705	0.0178054	-0.437201	-0.0792199
-0.582041	-0.511718	-0.227454	-0.390109
-0.174321	-0.0824386	-0.217616	-0.0865566
-0.158225	-0.322874	-0.382238	-0.020088
-0.480185	-0.258817	-0.289715	0.339416
-0.0430669	-0.617385	-0.267599	-0.499458
-0.0413228	0.246767	-0.118243	0.0306519
-0.107647	-0.449905	-0.582875	-0.56018
-0.273393	-0.370473	-0.297427	-0.217765
0.20552	-0.583269	0.291453	-0.681447
-0.57499	-0.598193	-0.354142	-0.085841
0.0145099	-0.544431	-0.207218	0.0296021
-0.682049	0.372651	0.192038	-0.159376
-0.682204	-0.551554	0.173763	0.00150487
-0.529347	-0.0332517	-0.661733	-0.353158
0.00782485	-0.2361	-0.383208	-0.386231
-0.112152	-0.764417	-0.702305	-0.440812
-0.481661	-0.232421	0.194553	-0.227479
-0.0149194	0.0208395	-0.333466	-0.346089
-0.312199	-0.45876	-0.610172	0.187716
-0.380813	-0.791941	-0.755101	0.065714
-0.177069	-0.135672	-0.0270861	-0.135211
-0.0576251	0.202965	0.146447	-0.272888
-0.544199	-0.771598	-0.723929	0.0253417
-0.0619105	-0.563982	-0.574151	-0.103344
-0.523679	-0.410209	-0.183181	0.177127
-0.486431	-0.145839	-0.181162	-0.566966
-0.346159	-0.564912	-0.41243	-0.747607
-0.0244345	-0.313149	-0.387885	-0.301391
-0.420101	0.051516	-0.54445	-0.231046
-0.386652	-0.496934	-0.602234	-0.385095
-0.910214	-0.801557	-0.238564	0.0472356
-0.447114	-0.56062	-0.482233	-0.18941
-0.34998	0.113711	-0.102396	-0.0460926
-0.319509	-0.483019	-0.674568	-0.546519
0.100849	-0.142999	0.317241	0.114635
-0.707781	-0.531043	-0.272967	-0.64863
0.428594	-0.429636	0.589511	-0.812262
-0.359764	0.174278	-0.298612	-0.136272
-0.532605	-0.584985	-0.528233	0.0224604
-0.125334	-0.716755	-0.2013	-0.441602
-0.42018	-0.547713	-0.0876148	0.195132
-0.64122	-0.148145	-0.070644	0.400059
-0.393343	-0.615856	-0.650378	-0.6949
-0.271093	0.12075	-0.646954	-0.37433
-0.17058	-0.211671	-0.271946	0.0614154
-0.51519	-0.0808842	-0.618902	0.124872
-0.0706982	-0.831992	-0.213827	0.562231
-0.391903	-0.70542	0.0625197	-0.306178
0.00400416	0.0119974	-0.383088	-0.070821
-0.174382	-0.0484539	-0.380569	0.0768083
-0.694222	-0.519273	0.591538	-0.583712
0.204426	-0.236892	-0.144297	-0.328316
0.335777	-0.74157	-0.558265	-0.81521
-0.233669	0.219342	0.0869552	-0.148064
-0.226035	-0.528806	-0.608019	-0.405622
-0.278688	0.474108	-0.0194495	0.218468
-0.0132242	0.0487623	-0.0382687	-0.431203
-0.511867	0.113906	0.0832994	-0.31084
0.473613	0.212702	-0.200132	0.0528182
-0.535511	-0.625821	-0.159165	-0.447719
0.0120866	-0.517255	-0.188389	0.604999
-0.175542	-0.405245	-0.394384	0.107713
-0.643437	-0.472516	-0.374016	0.214243
-0.278752	-0.42986	-0.287594	0.0493267
-0.346374	-0.408303	0.245684	-0.120714
-0.498656	-0.557266	0.114837	-0.56704
-0.552144	-0.298133	-0.170755	-0.360825
-0.101619	-0.794495	0.0740763	-0.115571
-0.115521	-0.385231	-0.476735	-0.309228
-0.205499	0.0324239	0.145749	-0.424667
-0.468355	-0.503278	0.00995837	-0.338191
-0.43101	-0.585223	-0.223992	-0.0509454
-0.387901	0.257923	-0.368029	-0.480557
0.618369	-0.602989	0.0520227	-0.522403
-0.349025	-0.716775	-0.328329	-0.256891
-0.588978	-0.359943	-0.508573	-0.0323647
-0.576102	-0.503729	-0.619848	-0.400028
-0.506277	0.0505211	-0.0382096	0.0701256
-0.0466652	-0.197186	-0.391489	-0.0232967
-0.271757	-0.735397	-0.317244	-0.53762
0.0591851	-0.339848	-0.21674	-0.255668
-0.184705	-0.259022	-0.237052	-0.454481
-0.46656	-0.469678	-0.519723	0.0537115
-0.756084	-0.849184	-0.336057	-0.631359
-0.343624	0.0202736	-0.269293	0.304024
-0.40424	-0.516831	-0.350333	-0.364676
-0.321926	0.0322747	-0.284338	0.0016121
0.11813	-0.0650085	0.0122664	-0.0538187
-0.145686	-0.471207	-0.571785	-0.53915
-0.182518	0.0199751	-0.41183	-0.189673
-0.727656	-0.0695313	-0.309101	-0.255456
-0.695234	0.00971876	-0.349504	-0.415787
0.0589118	-0.638636	-0.696546	0.000136693
-0.775413	-0.610502	-0.348662	-0.229612
0.0768995	-0.247361	-0.569913	-0.71507
0.050935	-0.378769	-0.722486	0.452175
-0.459202	-0.223267	-0.730856	-0.162557
-0.18576	-0.318871	-0.241245	0.255103
0.170896	-0.628804	-0.316079	0.184007
-0.242994	-0.438105	0.0166189	0.144775
-0.342309	-0.0677735	-0.0837233	-0.123539
-0.210571	-0.783532	-0.453549	-0.31957
-0.48537	-0.5898	-0.349846	0.438695
-0.281618	-0.330837	0.191534	-0.111921
-0.0404001	-0.214559	-0.264768	-0.244852
0.332785	-0.0952472	-0.00444485	-0.249728
-0.518569	0.123056	-0.191051	0.0292617
0.0784135	-0.243757	-0.375611	0.0947492
-0.362651	-0.706445	-0.714289	-0.208429
-0.302347	-0.652754	-0.650724	-0.657197
-0.321184	-0.630518	-0.631131	-0.0473672
-0.404986	-0.4688	-0.774172	-0.299359
-0.557025	-0.53243	0.0205694	0.300689
-0.47617	-0.622133	-0.52156	0.100323
-0.294674	-0.618294	-0.453942	-0.0601357
-0.224749	-0.647838	-0.626408	-0.43612
-0.597964	-0.402153	-0.52617	-0.244091
-0.524111	-0.3781	-0.341312	-0.0116543
-0.821631	-0.148026	-0.377552	-0.0907275
-0.316248	-0.216948	0.217297	-0.327267
-0.187572	-0.126876	-0.475049	0.100054
-0.287034	0.0205019	-0.0954188	-0.431447
-0.323719	-0.571215	-0.345537	-0.227016
-0.601893	-0.0316251	-0.636659	-0.153966
-0.701556	-0.449356	-0.707418	-0.299027
-0.00799377	-0.621293	-0.270467	-0.00326328
-0.640931	-0.502754	-0.0650911	-0.791954
-0.336609	-0.163738	0.0153631	-0.472876
-0.163443	-0.558187	-0.123146	-0.472511
-0.215898	-0.740032	-0.547471	-0.362131
-0.330323	-0.624958	-0.55962	0.291769
-0.329508	-0.410304	0.0809945	-0.570308
-0.405423	0.0792894	-0.673422	-0.718372
-0.371527	0.202542	-0.839398	-0.751234
-0.447382	-0.424171	-0.523397	-0.477468
-0.273324	-0.721109	-0.76603	-0.243135
-0.120034	0.05963	0.119894	-0.270387
-0.614464	-0.381293	-0.177998	-0.636428
-0.125849	0.179395	-0.199541	-0.243619
0.0953517	-0.629052	-0.258973	-0.264664
-0.711003	-0.586977	0.136851	-0.214853
-0.364306	-0.287705	-0.280987	0.0875997
-0.637632	-0.403662	-0.653797	0.0165865
-0.739682	-0.323145	-0.643349	-0.223424
-0.0557838	-0.61572	-0.00309169	-0.102305
-0.0541082	-0.35576	-0.362141	-0.397662
-0.72	-0.56095	-0.245403	-0.207136
-0.0999828	-0.818655	-0.479289	-0.046127
-0.373214	-0.432526	-0.455146	-0.304522
0.672315	-0.68813	-0.662359	0.167259
-0.391021	-0.531746	-0.437399	0.0116532
-0.434808	0.407745	-0.0546922	-0.346731
-0.564356	-0.765503	-0.770014	-0.632888
-0.307121	-0.175061	-0.433261	-0.00768159
0.064696	0.112406	-0.29963	-0.597242
-0.260815	-0.637718	-0.682255	-0.314734
-0.258658	-0.579328	-0.398943	-0.497818
0.108599	-0.147282	-0.419979	-0.615082
-0.5437	0.24517	-0.730566	-0.514892
-0.578311	-0.279439	-0.519096	-0.197165
-0.135091	0.0142346	-0.0273155	-0.300522
-0.202553	-0.703408	-0.504166	-0.560454
-0.231304	-0.585236	-0.131072	-0.0936712
-0.582772	-0.57408	-0.676603	-0.230679
-0.317803	-0.525348	-0.625676	-0.232546
-0.476465	-0.712803	-0.653421	-0.360714
-0.322942	-0.188781	-0.116411	-0.193802
-0.0715634	-0.370127	-0.287337	-0.152363
0.0698328	-0.652537	-0.295229	-0.248206
0.125609	-0.107687	-0.0828455	-0.0992959
-0.594345	-0.140832	-0.641575	0.0752291
-0.559706	-0.300176	-0.334152	-0.125998
-0.741349	-0.541636	-0.520107	0.104763
0.0325184	-0.176324	0.0912867	-0.253495
-0.0733187	-0.537364	-0.316642	0.36404
-0.298907	-0.508963	-0.357267	-0.455146
-0.543924	0.220036	-0.0231799	-0.404218
-0.0676905	-0.545226	-0.532789	-0.290142
-0.496026	-0.462315	-0.216127	0.203717
-0.172543	-0.399414	-0.381126	-0.22698
-0.562684	-0.215775	-0.606928	-0.310365
-0.334445	0.336984	-0.720572	-0.352431
-0.0944575	-0.719212	0.143366	-0.278796
0.122495	-0.131448	0.0525825	0.101199
-0.756348	-0.684355	-0.172144	-0.534808
-0.0796258	-0.297435	-0.151367	-0.194088
-0.158769	-0.239096	-0.253434	-0.192804
-0.449094	-0.194623	0.180914	-0.166151
-0.466928	-0.231108	-0.167964	-0.124971
-0.470006	-0.00855077	-0.381679	-0.429704
-0.468109	-0.545538	-0.731877	0.268877
0.25441	-0.665634	-0.699152	-0.295913
-0.480657	-0.507196	-0.484241	-0.402722
0.141796	-0.559729	-0.258318	-0.102719
-0.410326	0.269237	-0.614408	0.526587
0.0546299	-0.336343	-0.208043	-0.634427
0.555014	-0.134588	0.441678	-0.0843655
-0.265409	-0.184723	-0.793421	-0.447163
-0.161513	-0.577241	-0.495109	-0.432719
-0.408149	-0.555199	-0.528524	-0.116297
0.168255	-0.689941	-0.278994	-0.150296
-0.493074	-0.544094	-0.55008	-0.467227
-0.216474	-0.199776	-0.127774	-0.388332
-0.355327	-0.307168	-0.510041	-0.722818
-0.481236	-0.2782	-0.33301	-0.159325
-0.617414	-0.674881	-0.221278	-0.433436
-0.318187	-0.222737	-0.449432	-0.193913
-0.610888	-0.648501	-0.274683	-0.13641
0.22975	-0.263759	0.166123	-0.355563
-0.635175	-0.442986	-0.651824	0.410536
-0.343147	-0.660439	-0.253557	-0.605255
-0.539091	-0.526642	-0.54717	-0.38998
-0.445569	-0.37841	0.0933731	-0.794501
-0.526083	0.419882	-0.195111	-0.0384722
-0.201587	-0.726689	-0.66107	-0.229695
-0.410742	-0.605611	-0.198565	-0.552624
-0.271368	-0.153272	-0.106653	-0.0573983
-0.704077	-0.606513	-0.719226	-0.515765
-0.172034	-0.0277872	0.124073	-0.262926
0.0111778	-0.267571	-0.721418	-0.191189
-0.46506	-0.456298	-0.399413	-0.0842597
0.061024	-0.540061	-0.143431	-0.674495
-0.4046	-0.364268	-0.0963663	-0.0534086
-0.694453	-0.61815	-0.307533	-0.42608
-0.698218	-0.833695	-0.371961	-0.055731
-0.000675466	-0.0220475	0.296719	-0.498322
-0.411695	-0.766357	-0.781736	-0.607302
-0.0144068	-0.225353	0.284144	0.044795
-0.560715	-0.413054	-0.592235	-0.280628
-0.435252	-0.13222	-0.439467	-0.17349
-0.401845	0.174102	-0.427154	0.544327
-0.508955	-0.776178	-0.231705	-0.408837
-0.103113	-0.464023	0.0736956	-0.36935
0.0487507	-0.247668	0.206108	-0.260759
-0.329665	-0.607021	-0.0359294	-0.64608
-0.166515	-0.65277	-0.607863	-0.377803
-0.217076	-0.45949	-0.431599	-0.538799
-0.0511267	-0.681822	-0.334183	-0.50577
-0.204509	-0.685599	-0.282589	-0.153671
0.11818	-0.232118	-0.222591	-0.327133
0.0167208	-0.759866	-0.0433548	0.193161
-0.296706	-0.589234	0.156891	0.0212017
-0.239456	-0.695378	-0.560858	-0.599397
-0.167488	0.0691307	0.387325	-0.645449
-0.429383	-0.166287	-0.252531	-0.102782
0.0675571	-0.732016	-0.0340388	-0.260965
-0.517626	-0.642281	-0.778694	-0.589303
-0.299171	-0.444903	-0.240254	0.297541
-0.165295	-0.237411	-0.334853	-0.178811
0.0627874	-0.362924	-0.214414	-0.454939
-0.110741	-0.487464	-0.287995	-0.12569
-0.268188	-0.694852	-0.397211	-0.299154
-0.0274715	-0.217988	-0.0124795	-0.0994112
-0.62923	-0.0868998	-0.261864	-0.778237
-0.334094	-0.665286	-0.469068	-0.437737
-0.326377	-0.0572564	-0.83108	0.198787
-0.066482	-0.624777	-0.0387432	0.0772787
-0.360426	-0.170762	0.326138	-0.202761
0.319983	-0.205897	-0.191477	-0.190017
-0.015038	-0.273821	0.105279	-0.386819
-0.388512	-0.150958	-0.397832	-0.50649
-0.102668	-0.0520709	-0.15947	-0.252413
-0.264548	0.0264697	0.0497529	-0.210675
0.0730851	-0.315283	-0.623448	-0.116045
-0.610873	-0.0430886	-0.106417	-0.0357738
0.224062	-0.675368	-0.0743242	-0.643686
-0.425684	-0.586067	-0.696577	-0.418
-0.312853	-0.747436	-0.108844	-0.0691068
0.0901536	-0.446834	-0.409878	0.336953
-0.237841	-0.1615	-0.37237	-0.00190536
0.00250264	0.148944	-0.266148	-0.220903
0.0436099	-0.756205	-0.621956	-0.0351919
-0.267422	-0.0146155	0.171821	-0.393761
-0.413552	-0.816414	-0.713217	-0.305626
-0.405892	-0.432244	-0.703364	-0.383259
-0.229265	-0.0922029	-0.659601	-0.617854
-0.242794	-0.398852	-0.716127	-0.17586
-0.0215599	-0.0483811	-0.126003	-0.160132
-0.0753641	-0.450112	-0.172822	-0.735646
-0.423292	-0.281967	-0.342083	-0.428872
-0.231378	-0.324354	-0.332135	-0.340739
-0.361634	0.0465941	-0.0049928	-0.404409
-0.325703	0.120019	-0.401207	-0.329389
-0.194941	-0.601371	-0.67494	0.163906
-0.664902	-0.352909	-0.454767	-0.5486
-0.0674732	-0.386344	0.153633	0.0175994
0.0215682	0.0288248	-0.324683	-0.124778
0.0389164	-0.284221	-0.293393	-0.00952858
-0.390792	-0.425898	-0.616434	0.14476
-0.323998	-0.150633	-0.125329	-0.122668
-0.615023	-0.725821	-0.629235	-0.411748
-0.0740532	-0.0906929	-0.533637	-0.344167
-0.475469	0.0710905	-0.46052	0.37324
-0.0453737	-0.534046	-0.354018	-0.142083
-0.731715	-0.37642	-0.337638	-0.321091
-0.243098	-0.108712	-0.509269	-0.585603
-0.0526023	-0.577664	-0.445593	-0.354491
-0.684215	-0.292962	-0.729042	-0.380355
-0.155071	-0.521046	0.199407	-0.294477
0.0202224	-0.777813	-0.516362	-0.27682
-0.177772	-0.0900358	0.106806	-0.385082
-0.791652	-0.158319	-0.240406	0.0606968
-0.382929	-0.114453	0.250179	-0.3422
-0.634171	-0.741417	-0.551385	-0.0972079
-0.205201	0.0373964	-0.0376249	-0.331798
0.244661	0.0937755	-0.0171747	-0.317623
0.0956558	-0.207239	-0.0163515	-0.0328452
-0.411822	0.467718	-0.0175363	-0.52058
-0.381505	-0.247948	-0.105899	-0.165879
-0.432944	0.0665429	-0.198676	-0.43085
-0.380443	-0.202368	-0.227508	-0.018437
-0.515367	-0.673815	-0.500907	-0.871245
-0.661064	-0.146469	-0.078484	0.101126
-0.113498	-0.450842	-0.488897	-0.40633
0.225745	-0.405269	-0.658873	-0.330602
-0.525531	-0.80373	-0.674842	-0.224452
0.0293237	-0.610731	0.115071	-0.236442
-0.367435	-0.773056	-0.710196	-0.25305
-0.320795	-0.630632	-0.510197	-0.0940495
-0.484625	0.166294	-0.132324	-0.403245
0.359336	-0.214283	-0.469531	-0.251887
0.0688666	-0.106157	-0.324766	-0.540278
0.0485877	-0.504743	-0.38153	-0.671203
-0.115593	0.0801172	-0.251283	-0.19606
-0.39134	0.0885247	-0.408318	-0.267634
-0.298802	-0.388969	-0.369433	0.126292
-0.303481	-0.259229	-0.467356	-0.472443
-0.451783	-0.59696	0.0159307	-0.261494
-0.605481	-0.325814	0.0683473	-0.201158
0.279527	-0.616972	-0.52737	-0.590134
-0.216599	-0.641944	-0.472357	-0.34272
0.228219	-0.045447	-0.0323841	-0.385078
-0.576089	0.157006	0.103262	-0.0154428
-0.275864	-0.106646	-0.194827	-0.470844
-0.0883239	-0.257727	0.0463309	0.179602
-0.432684	-0.105573	-0.119159	-0.47592
-0.687694	-0.558722	0.0272333	0.231442
-0.272793	-0.298293	0.226188	-0.350953
-0.0353047	-0.165935	-0.169251	0.0310798
-0.409714	-0.0966365	-0.466329	0.190372
-0.25847	-0.525302	-0.531924	-0.665736
0.153072	-0.0984504	-0.558807	-0.573765
-0.424906	-0.396207	-0.32908	-0.365947
-0.0713156	-0.662974	-0.498278	-0.172949
-0.729586	-0.792561	-0.476521	-0.530699
0.134278	-0.619611	-0.367313	-0.428113
-0.238512	-0.773277	-0.132842	-0.54962
0.000978677	0.0943553	-0.286121	-0.255323
-0.34926	-0.631996	-0.627063	-0.240674
-0.0960686	-0.330882	0.0184745	-0.117792
-0.380558	-0.038564	0.0170727	-0.289938
-0.70735	-0.622837	-0.353897	-0.361418
-0.385372	-0.550198	-0.339239	-0.278408
-0.169016	-0.482348	-0.272995	-0.38875
-0.64527	-0.378224	-0.634467	-0.26691
-0.0987158	-0.565089	0.120268	-0.084915
-0.539087	-0.620569	-0.643539	-0.0573948
-0.0949696	0.136278	-0.196118	-0.177196
-0.463843	-0.249553	-0.3763	-0.415762
-0.0606334	-0.454213	0.487213	-0.104546
-0.45073	-0.545594	-0.415959	-0.274063
0.0645753	-0.727856	-0.368331	-0.134627
-0.555685	-0.233787	-0.654064	-0.179537
-0.839391	-0.0237152	-0.21242	-0.0782693
-0.277009	-0.0119346	-0.218105	-0.541264
-0.486141	-0.620353	-0.342162	-0.326533
-0.538669	-0.546501	-0.760547	0.317837
-0.292661	-0.25537	-0.108542	-0.0843507
-0.0161964	-0.586946	-0.777889	0.0278248
-0.270262	-0.550102	-0.394592	0.162481
-0.00457408	-0.663824	0.0788321	-0.37736
0.127634	-0.340912	0.00201946	-0.237506
-0.497328	-0.235545	-0.434539	-0.640074
-0.221985	-0.282868	-0.0526332	-0.0256596
-0.656886	-0.449198	-0.656748	-0.561469
-0.603723	-0.472842	-0.791377	-0.130228
0.0137613	-0.758386	-0.0938872	0.131328
-0.250631	-0.648082	-0.469388	-0.18003
-0.120401	-0.280666	-0.261071	-0.25912
-0.268949	-0.338737	-0.174566	0.228386
-0.540501	0.256386	-0.465366	0.0556247
-0.301695	-0.3519	-0.641921	-0.569305
-0.354043	0.164987	-0.397346	-0.0237131
-0.391733	0.117565	0.0390147	-0.392941
-0.143693	-0.328453	-0.488641	0.109194
0.0890456	0.158914	0.209119	0.208143
0.0851098	-0.320449	-0.502228	-0.70021
0.259019	-0.0494851	-0.152264	-0.104767
0.0940793	0.305917	-0.578696	0.0294006
-0.0605483	0.0833044	0.0536657	-0.427411
-0.260213	-0.730757	-0.595064	-0.078614
0.0136956	0.0477239	-0.283862	0.0718756
-0.369142	-0.773761	-0.750236	-0.00747066
-0.465605	-0.364885	-0.463029	-0.455235
-0.56343	-0.561944	-0.769298	-0.351639
0.00142215	-0.186251	-0.0268729	-0.0746999
-0.341308	-0.732535	-0.647029	-0.707015
0.180618	-0.700179	-0.225919	-0.116376
-0.0673209	-0.778997	-0.179986	-0.574358
0.0740195	-0.218113	-0.363274	-0.641189
-0.300356	-0.733587	-0.407121	-0.733143
0.352767	-0.480304	-0.20178	-0.427953
-0.637972	-0.419079	-0.248745	-0.00590184
0.0823268	-0.521579	-0.0933771	0.225844
-0.0426975	-0.666241	-0.7856	-0.41312
-0.503324	-0.23787	0.467329	-0.542812
-0.324463	0.441295	-0.0732227	0.198042
-0.653938	0.198543	-0.47741	-0.384335
0.0279821	-0.615934	-0.159444	-0.110323
-0.220059	-0.750608	-0.307689	-0.837402
-0.0886882	-0.335842	-0.118962	-0.354255
-0.326202	-0.718018	-0.640014	-0.0718441
-0.809881	0.18854	-0.176752	-0.344186
-0.461092	0.157508	0.0516059	-0.0378756
-0.568806	-0.199452	-0.413087	-0.756148
-0.0637624	-0.483274	-0.558953	-0.312922
-0.393696	0.0801536	-0.514117	-0.056343
0.130828	-0.729367	-0.428841	-0.501658
-0.484956	-0.286699	-0.304916	0.167673
-0.699187	-0.48705	-0.800636	-0.0481131
-0.2972	0.314395	-0.417951	-0.628678
-0.655047	-0.713442	0.164667	0.0572891
-0.254742	-0.636468	-0.340316	-0.519049
0.0495124	-0.334179	-0.206416	-0.296542
-0.0895859	-0.528242	-0.00292244	-0.518614
-0.332314	-0.30193	-0.272081	-0.794795
-0.214393	-0.19249	-0.657198	-0.0660827
-0.666045	-0.629392	0.138216	-0.209561
0.0505574	-0.406037	-0.516674	0.255844
0.258401	0.0487721	-0.151102	-0.0627882
-0.0890041	-0.378199	-0.75375	-0.187298
-0.0562689	-0.672928	-0.121082	-0.603225
-0.69453	-0.36077	0.289423	-0.321792
-0.665936	-0.472448	-0.548905	-0.368291
-0.320635	-0.29594	-0.0465297	-0.0227396
-0.187102	-0.514296	-0.180653	0.145835
-0.153289	-0.224836	-0.0353226	-0.662986
-0.346576	-0.0152332	-0.188733	-0.482225
-0.37682	-0.770096	-0.686431	-0.203859
-0.755582	-0.407333	-0.630785	-0.164986
-0.362821	-0.247313	-0.447037	-0.443478
-0.468305	-0.146161	-0.297349	0.0795605
-0.132921	0.0134681	-0.00983753	-0.247814
-0.421131	-0.65164	-0.556766	0.0257818
-0.298954	-0.372976	-0.418717	-0.357197
-0.416092	0.0376221	-0.459312	-0.324141
-0.199599	-0.547991	-0.208204	-0.570438
-0.11741	-0.619354	0.110371	0.0319767
-0.398867	-0.673658	0.172465	-0.591966
-0.171351	-0.588083	-0.684197	-0.43874
0.218754	-0.606249	-0.105033	0.363235
-0.227476	-0.11678	-0.0298078	-0.137174
-0.0215576	-0.168319	-0.0633786	0.239987
-0.705594	-0.549057	-0.236606	0.0781899
-0.0997587	-0.0117423	-0.322987	-0.247176
-0.691585	-0.347597	-0.742227	0.193632
-0.172132	0.237131	-0.151432	-0.159796
-0.417704	-0.386632	-0.74809	-0.533248
0.178924	0.461107	-0.292339	0.305032
-0.761142	-0.153401	-0.25493	-0.24378
-0.380764	-0.589328	0.106737	0.268617
0.080456	-0.410507	-0.433163	-0.460807
-0.34943	-0.539254	-0.235542	0.0861209
-0.726462	-0.0460924	0.0283702	-0.0743716
-0.344651	-0.544221	-0.132404	-0.468486
0.0147892	-0.0304388	-0.0625454	-0.162438
-0.54551	-0.65126	-0.143765	0.0530113
-0.689365	-0.536842	-0.0873107	-0.590054
-0.34087	-0.0309712	-0.351703	0.154415
-0.751623	-0.806624	0.41574	-0.821521
-0.685086	-0.0647939	-0.295438	-0.59514
-0.502662	-0.208114	-0.332827	-0.244359
-0.14	-0.356534	-0.239609	0.0124124
0.169211	-0.613474	-0.106108	-0.146896
-0.326606	-0.598238	-0.750987	0.0689996
-0.587693	-0.619531	-0.357796	0.477167
-0.0328544	-0.630258	-0.657342	0.611925
-0.195741	0.293481	-0.360293	-0.0596191
-0.489363	-0.411283	-0.315046	-0.210916
0.01944	0.236859	-0.144457	-0.40823
-0.125589	0.109452	-0.128512	-0.309854
-0.117924	0.165027	-0.0207871	0.0662356
-0.36204	0.175536	-0.0597639	-0.307022
-0.128281	-0.716175	0.0671301	-0.159221
-0.187348	-0.406696	-0.619217	-0.379818
0.197883	-0.195573	-0.201528	0.169714
-0.292708	-0.544741	-0.641226	0.0832816
-0.618571	-0.474146	-0.0327828	-0.323887
-0.525637	-0.377064	-0.626179	0.310616
-0.683968	-0.409608	-0.52949	-0.354473
-0.513	-0.668357	-0.112334	0.423752
0.0284932	-0.705306	-0.673306	-0.0641126
-0.152554	-0.722827	-0.680358	-0.117329
-0.472159	-0.0603696	-0.0260504	-0.138973
-0.669451	-0.589461	0.226609	-0.283771
-0.378581	-0.328859	-0.191315	0.112507
0.00653271	-0.715309	-0.139024	-0.449485
-0.468117	-0.587731	-0.333901	-0.305499
0.214956	-0.634724	-0.228373	0.33602
-0.446352	-0.418822	-0.0493253	-0.449543
-0.0458947	-0.468685	-0.323848	-0.584433
-0.766889	-0.575206	-0.699293	-0.487738
0.239135	-0.0898918	-0.74319	-0.301608
-0.226391	-0.534323	-0.020495	-0.237499
-0.812493	0.00957779	-0.379758	-0.0913743
-0.743898	-0.586242	-0.0738911	0.0549407
-0.381557	0.163112	-0.176167	-0.413727
-0.8152	-0.483116	0.476583	-0.553193
-0.211542	-0.333309	-0.256794	-0.148706
-0.506519	-0.537143	-0.491903	-0.210766
-0.652429	-0.771861	-0.182879	-0.424168
-0.268169	-0.394112	-0.504574	-0.445343
-0.3202	0.29541	-0.469618	-0.511917
0.105538	-0.283148	-0.34528	-0.469007
-0.552429	-0.622913	-0.758366	-0.384498
-0.19127	0.236002	0.0813387	-0.58397
-0.396596	-0.00422896	-0.0955596	-0.766021
-0.113694	-0.0372361	-0.16248	0.0201394

## Sheet: Fig. 2c
	Hierarchical index	Expert Score		Hierarchical index	Expert Score		Hierarchical index	Expert Score		Hierarchical index	Expert Score		Hierarchical index	Expert Score		Hierarchical index	Expert Score
	-1.37894	-0.0384615		-0.197053	-1.15385		-2.59791	-1.80769		-1.17728	-1.53846		-2.60469	-2		-1.37989	-1
	-0.92695	-1		-1.0052	-0.961538		-0.914318	-2		0.150544	-0.923077		-2.51389	-2		-1.82539	-2.03846
	-1.30231	-1		-0.461182	-1.76923		-1.88472	-2.11538		-0.957934	-2		-2.03201	-2		-2.71604	-2
	-1.10861	-1		-0.871857	-1.23077		-2.15131	-3		-1.40491	-2.15385		-2.54108	-2		-2.86896	-2.53846
	-1.68233	-1.57692		-2.04299	-1.61538		-2.61728	-3		-1.67949	-1.65385		-2.21812	-1.61538		-2.79011	-2.42308
	-2.46145	-2.19231		-2.4957	-1.80769		-0.852512	-1.61538		-2.23556	-1.61538		-1.80095	-1.61538		-2.65997	-2.23077
	-2.50115	-2.84615		-2.75064	-2		-2.71162	-2.84615		-2.26238	-2		-2.28196	-2		-2.88426	-3
	-2.7734	-2.80769		-2.76202	-2.30769		-2.01102	-3		-3.01867	-2.19231		-1.93883	-2		-2.53734	-3
	-2.91668	-2.80769		-2.80546	-3		-3.32016	-3		-2.87144	-2.34615		-2.13606	-2		-0.299444	-1.57692
	-2.63545	-2.42308		-3.20851	-2.42308		-3.14332	-3		-2.70124	-3		-3.17766	-2.76923		0.104976	-0.576923
	-1.9288	-1.61538		-0.632028	-0.615385		-1.01489	-2.03846		-2.68742	-2.42308		-2.56582	-2.61538		-0.103218	-0.769231
	-2.15659	-2.26923		0.00708077	-0.153846		-2.96784	-3		-2.82023	-2.92308		-2.83503	-2.61538		-0.352792	-1.11538
	-2.93687	-3		-0.120601	0		-3.13243	-3		-2.64619	-2.5		-3.06823	-3		-0.245932	-1.5
	-2.84766	-3		-0.160117	0		-3.11035	-3		-3.44809	-3		-3.41086	-3		-0.155342	-1.15385
	-2.58027	-2.80769		0.0103297	0		-2.90543	-2.42308		-3.0478	-3		-2.36214	-2.80769		-1.61855	-1.61538
	-2.52232	-2.61538		0.139717	0		-1.75567	-1.65385		-2.74377	-2.80769		-1.57355	-2		-2.00026	-1.42308
	-2.72237	-3		0.220055	0		-3.39763	-3		-3.14331	-2.73077		-1.3302	-2		-1.97027	-2.46154
	-3.00137	-3		0.273246	0		-3.04987	-3		-3.21789	-2.88462		-2.27552	-2		-2.46264	-2.61538
	-2.42524	-3		0.0974226	0		-3.05587	-3		-3.02625	-3		-2.46858	-2		-1.83769	-2.46154
	-0.490606	-0.692308		-0.042789	0		-3.08335	-2.42308		-2.22181	-2.42308		-3.04342	-2.57692		-1.1672	-2.19231
	-0.787611	-0.269231		0.155854	0		-1.65754	-2.42308		-2.19607	-2.23077		-2.47129	-2.42308		-2.21386	-1.84615
	-0.700888	-1.07692		-0.492132	0		-2.54758	-3		-3.44023	-3		-2.96769	-3		-2.08717	-2.15385
	-0.633267	-1.38462		-0.0854338	0		-3.55551	-3		-3.26801	-3		-3.48361	-3		-1.9234	-2
	-0.843805	-2		-0.0699154	0		-3.7448	-3		-3.48707	-3		-3.40785	-3		-2.06609	-2
	-1.12308	-2		-0.407046	0		-3.08345	-2.42308		-3.17147	-3		-3.14082	-3		-1.49537	-1.61538
	-1.65133	-0.961538		0.563723	0		-1.4304	-2.38462		-1.04715	-2.57692		-2.89464	-3		-2.19162	-1.80769
	-1.51957	-0.846154		-0.246866	0		-1.63589	-1.84615		-2.65033	-2.26923		-2.7603	-2.76923		-1.41134	-2
	-1.57321	-1		0.542875	0		-1.48812	0		-3.49477	-3		-0.721338	-1.76923		-1.85781	-1.42308
	-1.71997	-1		0.303009	0		0.279582	0		-2.62298	-3		-1.33607	-2		-1.99141	-2
	-0.861701	-0.423077		0.309608	0		-0.43947	0		-3.16141	-3		-0.888024	-2		-2.00374	-2
	-1.7755	-1		0.000904055	0		-0.85845	-1.03846		0.744017	-1.42308		-1.36141	-2		-1.71271	-1.92308
	-0.333652	-0.692308		0.294419	0		-1.80357	-2		-1.17054	-2		-1.33592	-2		-2.0883	-1.23077
	-2.04257	-2		-0.241205	0		-2.8929	-2		-1.65848	-2		-0.0141423	-2		-1.914	-1.30769
	-2.0856	-1.80769		0.287976	0		-2.4883	-2		-1.56258	-1.80769		-0.341765	-1.30769		-2.50386	-2
	-2.67726	-1.61538		-0.00578797	0		-2.58946	-1.61538		-0.849878	-1.61538		0.171719	0		-3.1134	-2.57692
	-2.20085	-1.34615		0.00284872	0		-0.889898	-0.615385		-2.98662	-1.61538		-1.37104	-1.80769		-2.7709	-3
	-0.110257	-0.384615		0.205016	0		-0.962558	-1.84615		-3.27222	-2		-0.709778	-1.84615		-2.88148	-3
	-0.78292	-0.807692		-0.461417	0		-1.08097	-1.38462		-2.55967	-2.19231		-0.62864	0		-3.42787	-3
	-1.85155	-1.42308		0.0578358	0		-0.271255	-0.153846		-2.72779	-2.53846		-0.0308424	0		-3.3148	-3
	-0.41678	-1.23077		-0.944434	0		-0.946094	-1.38462		-3.06332	-2.42308		-0.196013	0		-3.24088	-3
	-1.63964	-1.2					-1.87266	-0.2					-1.41108	-1.38462		-3.63409	-3
	-0.46215	-1.4					-1.40805	-2					-1.66351	-1.26923		-3.70822	-3
	2.10425	-0.2					-1.86222	-2					-1.38387	-0.423077		-3.20895	-3
	-0.836898	-1					-1.86825	-2					-1.02323	0		-3.5758	-3
	-0.9364	-1					-0.663142	-1.2					-1.45023	-0.384615		-3.46953	-3

## Sheet: Fig. 2d-f
sessions	Hierarchical Index	week	fatigue	heightened attention
ses-014	0.338838	4
ses-015	0.265479	1
ses-016	0.215123	2	1	1.66667
ses-017	0.315772	4
ses-018	0.425943	1
ses-019	0.288763	2	1	1.66667
ses-020	0.348449	4
ses-021	0.402252	1
ses-022	0.228198	2	0.5	1.66667
ses-023	0.333921	4
ses-024	0.34352	1
ses-025	0.200903	2	1	2
ses-026	0.111511	2	2.75	1.66667
ses-027	0.395271	1
ses-028	0.163589	2	1	1.66667
ses-029	0.409424	4	1	2
ses-030	0.0566791	1	1	1.33333
ses-032	0.322824	4	0	2
ses-035	0.364731	4	0	2
ses-036	0.389401	1
ses-037	0.2474	2	1	1.33333
ses-038	0.342084	4	1	2
ses-039	0.0189043	2	1	1.66667
ses-040	0.343632	4	0	3
ses-041	0.32183	1	0.5	1.66667
ses-042	-0.080796	2	2.25	1.66667
ses-043	0.329616	4	1	2.33333
ses-044	0.0994132	1	0.75	1.33333
ses-045	0.0552532	2	1	1
ses-046	0.139478	1	1	1
ses-047	-0.05063	2	2.5	1
ses-048	0.118598	4	0.25	1.66667
ses-049	-0.087875	1	1.25	0.666667
ses-050	-0.00344139	2	2	1.33333
ses-051	0.225797	4	0	2
ses-053	0.265269	1	1	1.66667
ses-054	0.0600314	2	1	1.66667
ses-056	0.20829	2	1	1.66667
ses-057	0.362209	Fri	0	2
ses-058	0.289012	2	0.5	2
ses-059	0.369314	4	0.75	2
ses-060	0.0940801	2	1	1
ses-061	0.23014	4	1	1.66667
ses-062	0.0505535	2	1	2
ses-063	0.229458	4	2	1
ses-064	-0.00516652	2	1.75	1
ses-065	0.0820295	2	1	1.33333
ses-066	0.212559	4	1	2
ses-067	0.00655654	2	3	1
ses-068	0.0951009	2	3	0.666667
ses-069	0.156057	2	0.5	2
ses-070	0.0108098	2	0.75	2
ses-071	0.31214	4	0	2.66667
ses-072	0.246913	2	1	1.66667
ses-073	0.166532	4	0.25	1.66667
ses-074	0.236911	2	1	1.33333
ses-075	0.329572	4	1.25	1
ses-076	0.141129	2	0.25	1.66667
ses-077	0.363618	4	1	2
ses-078	0.0486598	2	1	2
ses-079	-0.135668	2	3	1.66667
ses-080	0.166893	4	0	2.33333
ses-081	0.217219	2	0	2.33333
ses-082	0.410571	4	0	2.33333
ses-083	0.00767924	2	2	1.33333
ses-084	0.248333	4	0.75	2
ses-085	-0.0774453	2	0.75	1
ses-086	-0.0439362	2	1.5	1.66667
ses-087	0.0595187	4	1	2
ses-088	0.138708	2	0.75	2
ses-089	0.327337	4	0	2.33333
ses-091	0.113337	2	0	2
ses-092	0.32067	4	0	2
ses-094	0.228955	2	0.75	1.66667
ses-095	0.18013	2	0	1.66667
ses-096	0.407238	4	0	3
ses-097	0.105357	2	0	2
ses-098	0.105398	4	0.75	2
ses-099	0.108643	2	2.5	1
ses-100	0.317574	4	1.5	1
ses-101	0.0172236	2	3.75	0.666667
ses-102	0.404986	4	0.25	2
ses-103	0.406083	4	0	1.66667
ses-104	0.0137902	2	0	2

## Sheet: Fig. 3a
subjects	state	run	Hierarchical Index
sub-001	PLCB	run-01	-0.0152897
sub-001	PLCB	run-02	0.0100771
sub-001	PLCB	run-03	0.00536353
sub-001	LSD	run-01	0.0443151
sub-001	LSD	run-02	0.0396949
sub-001	LSD	run-03	0.103879
sub-002	PLCB	run-01	-0.264411
sub-002	PLCB	run-02	-0.243854
sub-002	PLCB	run-03	0.00989994
sub-002	LSD	run-01	0.0847435
sub-002	LSD	run-02	-0.138353
sub-002	LSD	run-03	0.0728294
sub-003	PLCB	run-01	-0.192911
sub-003	PLCB	run-02	-0.0983755
sub-003	PLCB	run-03	-0.17465
sub-003	LSD	run-01	0.143763
sub-003	LSD	run-02	0.137843
sub-003	LSD	run-03	0.0868203
sub-004	PLCB	run-01	-0.0991897
sub-004	PLCB	run-02	-0.0784082
sub-004	PLCB	run-03	-0.204102
sub-004	LSD	run-01	0.00380816
sub-004	LSD	run-02	-0.0158292
sub-004	LSD	run-03	0.0654179
sub-006	PLCB	run-01	0.0794698
sub-006	PLCB	run-02	-0.0130771
sub-006	PLCB	run-03	0.131802
sub-006	LSD	run-01	0.271579
sub-006	LSD	run-02	0.197824
sub-006	LSD	run-03	0.237184
sub-009	PLCB	run-01	0.11381
sub-009	PLCB	run-02	0.0250602
sub-009	PLCB	run-03	0.122173
sub-009	LSD	run-01	0.137702
sub-009	LSD	run-02	0.12768
sub-009	LSD	run-03	0.223363
sub-010	PLCB	run-01	-0.152279
sub-010	PLCB	run-02	-0.193318
sub-010	PLCB	run-03	-0.0968039
sub-010	LSD	run-01	-0.0516128
sub-010	LSD	run-02	-0.0473453
sub-010	LSD	run-03	-0.0109887
sub-011	PLCB	run-01	-0.0631914
sub-011	PLCB	run-02	0.021688
sub-011	PLCB	run-03	-0.0210099
sub-011	LSD	run-01	0.119577
sub-011	LSD	run-02	0.101855
sub-011	LSD	run-03	0.0560131
sub-012	PLCB	run-01	-0.094319
sub-012	PLCB	run-02	0.0385555
sub-012	PLCB	run-03	0.0728877
sub-012	LSD	run-01	0.140567
sub-012	LSD	run-02	0.145471
sub-012	LSD	run-03	0.123746
sub-013	PLCB	run-01	0.24116
sub-013	PLCB	run-02	0.20362
sub-013	PLCB	run-03	0.208608
sub-013	LSD	run-01	0.19819
sub-013	LSD	run-02	0.227042
sub-013	LSD	run-03	0.157008
sub-015	PLCB	run-01	-0.0195079
sub-015	PLCB	run-02	0.0480628
sub-015	PLCB	run-03	-0.0347232
sub-015	LSD	run-01	0.177028
sub-015	LSD	run-02	0.105865
sub-015	LSD	run-03	0.122908
sub-017	PLCB	run-01	-0.199908
sub-017	PLCB	run-02	0.0355585
sub-017	PLCB	run-03	-0.0353814
sub-017	LSD	run-01	0.107775
sub-017	LSD	run-02	0.159449
sub-017	LSD	run-03	0.00715708
sub-018	PLCB	run-01	-0.078934
sub-018	PLCB	run-02	-0.372986
sub-018	PLCB	run-03	0.0242242
sub-018	LSD	run-01	-0.185785
sub-018	LSD	run-02	0.0237118
sub-018	LSD	run-03	-0.144912
sub-019	PLCB	run-01	-0.236907
sub-019	PLCB	run-02	-0.32517
sub-019	PLCB	run-03	-0.00109115
sub-019	LSD	run-01	0.118759
sub-019	LSD	run-02	0.208365
sub-019	LSD	run-03	-0.00199053
sub-020	PLCB	run-01	0.256561
sub-020	PLCB	run-02	0.367505
sub-020	PLCB	run-03	0.286707
sub-020	LSD	run-01	0.197104
sub-020	LSD	run-02	0.222257
sub-020	LSD	run-03	0.287885

## Sheet: Fig. 3b-c
Hierarchical Index	bprs_positive	Diagnosis		bprs r	p	bprs
-0.03558	1.6	ADHD		0.126597	0.146485	bprs1	Somatic Concern
0.13282	1	ADHD		-0.0412766	0.637117	bprs2	Anxiety
0.077641	1	ADHD		-0.0983756	0.259934	bprs3	Depression
-0.0135372	1.4	ADHD		0.061812	0.479692	bprs4	Suicidality
0.182578	1	ADHD		-0.139978	0.109417	bprs5	Guilt
-0.057272	1	ADHD		-0.0856136	0.327173	bprs6	Hostility
0.0132724	1	ADHD		-0.0591353	0.500604	bprs7	Elevated Mood
0.164555	1.2	ADHD		0.0176097	0.841159	bprs8	Grandiosity
-0.00175205	1	ADHD		0.189594	0.028835	bprs9	Suspiciousness
0.177158	1	ADHD		0.264228	0.00211721	bprs10	Hallucinations
-0.0672477	1	ADHD		0.276304	0.00128493	bprs11	Unusual Thought Content
0.0791822	1	ADHD		-0.00913365	0.916898	bprs12	Bizarre Behavior
0.119435	1.6	ADHD		0.174296	0.0448033	bprs13	Self-neglect
-0.136112	1	ADHD		0.263877	0.00214752	bprs14	Disorientation
-0.0202656	1.4	ADHD		0.12597	0.148514	bprs15	Conceptual Disorganization
0.0966323	1	ADHD		0.236293	0.00617705	bprs16	Blunted Affect
0.0925524	1	ADHD		0.148664	0.087673	bprs17	Emotional Withdrawal
0.0222439	1	ADHD		0.115759	0.184554	bprs18	Motor Retardation
0.0839782	1	ADHD		0.0281561	0.747672	bprs19	Tension
0.0424999	1	ADHD		0.0386914	0.65837	bprs20	Uncooperativeness
0.132431	1.2	ADHD		-0.140871	0.105803	bprs21	Excitement
0.0264345	1.4	ADHD		-0.0493113	0.572985	bprs22	Distractibility
-0.00364303	1	ADHD		-0.147327	0.0905961	bprs23	Motor hyperactivity
0.203866	1	ADHD		0.074201	0.395981	bprs24	Mannerisms and Posturing
-0.0214512	1.2	ADHD
0.0143698		HC
0.298445		HC
0.0363847		HC
0.0219837		HC
0.0264053		HC
0.162499		HC
0.0857078		HC
0.0847757		HC
0.0271658		HC
-0.0945345		HC
0.169891		HC
0.0847807		HC
-0.0202922		HC
0.0868684		HC
0.0436254		HC
-0.057792		HC
0.02123		HC
0.0525643		HC
0.0747531		HC
-0.0785474		HC
-0.0402523		HC
0.00650104		HC
-0.0331561		HC
-0.0371199		HC
0.033789		HC
0.123768		HC
0.0515793		HC
-0.0499802		HC
0.0654758		HC
0.161032		HC
0.168095		HC
-0.00727403		HC
0.185467		HC
-0.082846		HC
0.0899144		HC
0.210019	3.8	SCZ
0.0768012	1.8	SCZ
0.0539093	2.8	SCZ
0.0960251	3.2	SCZ
0.175113	3.8	SCZ
-0.0598855	1.8	SCZ
0.113214	3.8	SCZ
-0.115137	3.2	SCZ
-0.0300356	3.6	SCZ
0.118833	1	SCZ
0.179789	4.8	SCZ
0.17327	2.8	SCZ
0.150853	2.2	SCZ
0.173321	1.8	SCZ
0.0834971	4	SCZ
0.128349	2.2	SCZ
-0.0386798	3.2	SCZ
0.194901	2.6	SCZ
0.188768	1.8	SCZ
0.127044	1	SCZ
0.180568	3.4	SCZ
0.17254	3.2	SCZ
0.156492	2.4	SCZ
0.240256	3.2	SCZ
0.0359719	3.4	SCZ
0.0682946	2	SCZ
0.0799717	2.6	SCZ
-0.0205959	1	SCZ
0.0612036	5.4	SCZ
0.0331308	3.8	SCZ
0.24939	1.4	SCZ
0.184466	3.8	SCZ
0.0976084	4.6	SCZ
0.227121	2.4	SCZ
0.224889	3.6	SCZ
0.135885	5	SCZ
0.1098		HC
0.0577126		HC
0.0874786		HC
0.0444286		HC
-0.0281213		HC
0.132767		HC
0.25886		HC
0.161852		HC
0.134316		HC
-0.0603911		HC
-0.0518104		HC
0.0921176		HC
0.107709		HC
0.0632677		HC
0.0754338		HC
0.0778984		HC
0.0810065		HC
-0.0188189		HC
0.0667715		HC
0.0301963		HC
-0.0642661		HC
0.126535		HC
-0.0146247		HC
0.133526	1.8	BP
0.0965637	1	BP
0.0520491	1.8	BP
0.127993	1	BP
-0.0770815	2	BP
0.208484	1.6	BP
-0.0752507	1	BP
0.129154	1.2	BP
-0.0943179	1	BP
0.181847	1.6	BP
0.231372	1	BP
0.216195	2.4	BP
0.120713	1.4	BP
0.11926	1	BP
0.147123	1.4	BP
0.146914	1	BP
0.11351	1	BP
0.0365767	1.2	BP
0.127187	1	BP
0.095965	1.4	BP
0.154862		HC
0.0251999		HC
0.0895705		HC
-0.0312369		HC
-0.0482048		HC
-0.0399679		HC
0.0876647		HC
0.0818144		HC
-0.156694		HC
0.0468217		HC
-0.16196		HC
0.102148		HC
-0.114338		HC
0.177376		HC
0.0303491		HC
0.0266874		HC
0.0103904		HC
0.0899811		HC
0.0628664		HC
0.055146		HC
0.0129439		HC
0.105427		HC
-0.0114297		HC
-0.023535		HC
0.0524906		HC
0.208369		HC
0.00779454		HC
0.023339		HC
-0.01073		HC
0.0925396		HC
0.0799798		HC
0.077584		HC
0.00815763	1.8	SCZ
0.10705	3.4	SCZ
0.117063	1.8	SCZ
0.0782705	1.6	SCZ
0.178964	2.8	SCZ
0.0538641	1.4	SCZ
0.0872512	2.8	SCZ
-0.0694253	2	SCZ
0.256056	3.6	SCZ
0.0564823	3.8	SCZ
0.0622555	1.4	BP
0.176041	1.8	BP
0.13128	1.6	BP
-0.069875	1	BP
0.165934	1.8	BP
-0.0011129	1.2	ADHD
0.0448374	1	ADHD
0.0630839	1	ADHD
-0.0507201	1.2	ADHD
-0.0183098	1	ADHD
-0.00429953	1	ADHD
-0.0153541	1	ADHD
-0.0218884	1	ADHD
0.0438256	1.8	ADHD
-0.036602	1.2	ADHD
0.075285	1	ADHD
0.1091	1	ADHD
-0.186113	1	ADHD
0.00728917	1	ADHD
0.107008	1	ADHD
0.0176791	1.4	BP
0.0754674	2.4	BP
-0.0996133	1	BP
0.0971868	1.2	BP
0.0462749	1.4	BP
-0.0731227	1.2	BP
0.0369587	1.6	BP
0.00134796	2	BP
-0.0424827	1.6	BP
-0.0375004	1.4	BP
-0.052185	1	BP
0.126976	1	BP
-0.0564497	1.2	BP
0.0158077	1.4	BP
0.0885477	1	BP
0.0979398	1	BP
0.191209	1	BP
-0.073614	1.4	BP
0.0518364	1.2	BP
-0.0105643		HC
0.142457		HC
-0.0178588		HC
0.13624		HC
0.159984	2.2	SCZ
0.0641229	1	BP
-0.00776312	1	ADHD
0.0745287		HC
0.00272473		HC
0.0604599		HC
-0.0497185		HC
-0.0624245		HC
0.0395641		HC
0.0659044		HC
-0.0393866		HC
0.00292606		HC
0.0505697		HC
-0.0802124		HC
0.219015		HC
0.0619167		HC
-0.0659872		HC
0.0812149		HC
0.0932273		HC
-0.046342		HC
0.00355464		HC
0.0342715		HC
-0.0686479		HC
0.00767522		HC
0.0464646		HC
-0.0107159		HC

## Sheet: Fig. 4b,d
r(GS topology, principal gradient)	Hierarchical Index	State	connectivity entropy
-0.151129	0.0511091	1	3.18122
-0.180782	-0.0653173	1	3.02513
-0.300831	-0.0142003	1	3.13091
-0.209007	-0.129245	1	3.12927
-0.343169	-0.108426	1	2.95356
-0.305395	-0.050831	1	3.03018
-0.247871	-0.028697	1	3.16135
-0.16785	0.0596798	1	3.11252
-0.275216	-0.00950172	1	3.0644
-0.260124	-0.0598695	1	2.90501
-0.273113	-0.113101	1	3.1016
-0.169758	-0.0295712	1	3.04814
-0.295822	-0.0321884	1	3.1208
-0.20687	-0.0679545	1	2.96101
-0.219197	-0.0868204	1	2.90989
-0.285495	-0.046474	1	2.85926
-0.27384	-0.117149	1	2.99621
-0.465282	-0.178108	1	2.94099
-0.280458	-0.0326258	1	3.04592
-0.106439	0.00772768	0	3.05591
-0.340687	-0.18918	1	2.81077
-0.495251	0.0240168	1	3.20415
-0.275964	-0.0892016	1	2.96526
-0.0298803	-0.00484401	0	2.96242
-0.103948	0.0641875	0	3.14514
-0.142622	0.120091	1	3.16279
-0.00202606	0.0643452	0	3.18916
-0.23627	0.0415015	1	3.15278
-0.167043	-0.0200629	1	3.12865
-0.0351707	0.0810876	0	3.14755
-0.299507	-0.0235907	1	3.14001
-0.208801	-0.00979317	0	3.15765
-0.237065	-0.0129555	1	3.12196
-0.190459	0.0274921	1	3.04884
-0.26869	0.0611393	1	3.12746
-0.371652	-0.0523929	1	3.05429
-0.192255	0.0422111	0	3.16753
-0.244091	-0.0952127	1	2.92427
-0.386423	-0.121484	1	3.08417
-0.171491	0.0101104	1	2.99567
-0.344365	-0.0864296	1	3.1584
-0.128583	-0.0596002	1	3.12742
-0.352676	-0.0616848	1	3.15642
-0.208843	0.0412117	1	3.12077
-0.332048	-0.0179383	1	2.992
-0.114252	0.0743552	0	3.12445
-0.18059	0.0225745	1	2.73072
-0.325599	-0.0328581	1	2.99472
-0.0257065	0.124339	0	2.93722
-0.10076	0.0641078	0	3.14551
-0.0122358	0.0263756	0	3.17772
-0.34137	-0.0119091	1	3.1755
-0.215476	0.00556624	1	3.10625
-0.452683	-0.131607	1	3.12023
-0.290886	-0.0389358	1	3.14336
-0.395092	-0.192444	1	3.00525
-0.367258	-0.161939	1	3.05471
-0.278692	-0.0949164	1	3.05656
-0.301153	-0.0907735	1	3.13449
-0.219435	-0.0351841	1	3.17019
-0.438251	-0.174924	1	3.08279
-0.22099	-0.0161428	1	3.18176
-0.236284	-0.00162966	1	3.07175
-0.515244	-0.130977	1	3.08291
-0.164794	-0.0149859	1	3.12991
-0.272147	-0.111032	1	2.98647
-0.170864	-0.045292	1	3.11468
-0.200547	-0.187911	1	2.99718
-0.240759	-0.0785667	1	3.06655
-0.255458	-0.0594148	1	3.05635
-0.335585	-0.148914	1	2.90929
-0.0804573	0.00328328	0	3.10196
-0.052209	0.12104	0	3.11781
-0.287414	-0.0839079	1	2.94638
-0.536807	-0.204168	1	2.93511
-0.354839	-0.109974	1	2.92491
-0.149245	0.00305894	1	3.15762
-0.354967	-0.190995	1	2.78417
-0.301324	-0.139352	1	2.74333
-0.0266405	0.0395401	0	3.11994
-0.35679	-0.136378	1	2.74187
-0.482395	-0.222394	1	2.68301
-0.157365	-0.0556191	1	2.98327
-0.0967555	-0.0309294	1	2.86192
-0.300177	-0.0189884	1	2.97779
-0.316001	-0.0839427	1	2.92634
-0.223944	-0.171986	1	2.7285
-0.311319	-0.0760382	1	3.09257
-0.324314	-0.09167	1	2.72297
-0.369929	-0.191376	1	2.49415
-0.454002	-0.368906	1	2.76389
-0.341504	-0.185682	1	2.85424
-0.390795	-0.185494	1	2.84508
-0.375257	-0.0529068	1	2.87783
-0.256154	-0.081316	1	2.88214
-0.107029	-0.00584912	0	2.73893
-0.271361	0.0107687	1	3.08843
-0.438857	0.159803	1	3.13757
-0.256569	-0.0196794	1	3.06632
-0.294445	0.00135806	1	3.03221
-0.169199	0.00947518	1	2.77506
-0.116618	-0.034316	1	2.98461
-0.217558	-0.118047	1	2.77759
-0.216372	-0.0994018	1	2.95684
-0.0679624	-0.0701332	0	3.04738
-0.1936	-0.0231741	1	2.74835
-0.183417	-0.0412613	0	3.06913
-0.246777	-0.0522244	1	3.1145
-0.215594	-0.0604432	1	3.10077
-0.25674	-0.0114145	1	3.0213
-0.234532	0.00498547	1	3.04629
-0.15529	-0.0371572	1	2.88321
-0.0424793	0.0594825	0	3.16272
-0.311149	-0.133063	1	3.03638
-0.231737	-0.0863238	1	3.12553
-0.284038	-0.0959751	1	2.93932
-0.0823178	0.10509	0	2.98907
-0.127101	-0.0068913	0	3.17783
-0.397101	-0.199237	1	2.96672
-0.2541	-0.161339	1	2.84139
0.00459665	0.117732	0	3.21653
-0.222478	0.216864	1	3.09693
-0.187092	0.349048	1	3.13968
-0.239437	0.238235	1	3.17004
0.164632	0.173663	0	3.15899
0.145362	0.266553	0	3.13573
0.0628653	0.326469	0	3.19878
-0.0537616	0.222688	0	3.14596
-0.0351698	0.241902	1	3.08902
-0.173045	0.205178	1	3.19734
0.279277	0.182704	0	3.19067
0.0453473	0.243012	0	3.17646
0.00991791	0.198703	0	3.16723
0.154985	0.122466	0	2.8819
-0.0800725	0.175848	1	3.06554
-0.177183	0.235505	1	3.20705
-0.209308	0.21258	1	3.18074
-0.0291917	0.162028	0	3.14866
-0.238592	-0.0222831	1	3.15948
-0.217629	0.206761	1	3.15402
-0.220656	0.0443535	1	3.03717
-0.156648	0.134321	1	3.02196
0.0581232	0.150828	0	3.16366
-0.151917	0.0119593	1	2.97329
-0.101566	0.0457203	0	2.33486
-0.218157	0.20366	1	3.17434
-0.0914077	0.303734	0	3.19779
-0.110268	0.272378	0	3.21408
-0.0227232	0.108372	0	3.1768
-0.161289	0.167712	1	3.19363
-0.170218	0.115098	1	3.10224
-0.15937	0.284734	1	3.20157
0.0635678	0.250228	0	3.22144
-0.231032	0.141698	1	3.18605
-0.307528	0.0548111	1	3.1153
-0.309592	0.06367	1	3.18476
0.0016824	0.147017	0	3.15942
-0.1698	0.101702	1	3.08083
-0.328638	0.129371	1	3.09393
0.318286	0.263593	0	3.1646
-0.341093	0.0523104	1	3.08136
-0.348777	-0.04191	1	3.11245
-0.38106	-0.010549	1	3.0801
-0.417396	-0.0543888	1	3.16982
-0.298225	-0.062279	1	3.07037
-0.33749	0.00763831	1	3.14298
0.024816	0.123115	0	3.07711
-0.117114	-0.0216262	1	3.11871
-0.278884	-0.00232968	1	2.98505
-0.274196	0.158769	1	2.9604
-0.233804	0.181659	1	3.07281
-0.00809345	0.181308	0	3.13281
0.00878637	0.19747	0	3.17909
-0.279702	0.227625	1	3.15584
0.0348933	0.197621	0	3.15384
-0.084151	0.13638	1	3.11985
-0.0117426	0.0908219	0	3.18834
-0.118071	0.107132	1	3.0743
-0.421752	0.0139028	1	3.08296
-0.236479	0.0899034	1	3.11031
-0.256354	-0.0662139	1	3.16141
-0.346854	0.0652835	1	3.06061
-0.187059	0.227874	1	3.20146
-0.30163	0.0311999	1	3.03019
-0.262796	-0.0205508	1	3.10466
-0.181367	0.100597	1	3.14559
-0.321762	0.0274045	1	3.17306
0.00184799	0.213834	0	3.1825
-0.0410119	0.113688	0	3.16297
-0.103389	0.136218	0	3.17187
-0.0186206	0.0721401	0	3.15171
0.00013993	0.0501241	0	3.13411
-0.168828	0.00986292	1	2.8687
0.0678245	0.201341	0	2.98982
-0.243068	0.2029	1	3.14433
-0.352249	0.0142834	1	3.04812
-0.378936	-0.0264924	1	3.02686
-0.374043	-0.0256045	1	2.90175
-0.314653	0.0863068	1	2.8952
-0.401254	-0.0468914	1	2.90474
-0.217658	-0.00910393	1	2.87004
-0.0938137	0.103888	1	3.10379
-0.0744701	0.125526	1	3.03868
-0.14405	0.0670526	1	2.75635
-0.202054	0.0793207	1	2.62887
-0.218129	0.0288503	1	2.75748
-0.148913	0.109366	1	3.07117
-0.264307	0.0405586	1	3.13657
-0.41283	-0.0202264	1	3.01867
-0.289912	-0.103027	1	2.94507
-0.342759	-0.0140958	1	3.13971
-0.211668	0.0629098	1	2.99538
-0.209442	0.0639588	1	2.9298
-0.162133	0.10745	1	3.00659
-0.129124	3.76737e-05	1	2.98007
-0.194384	-0.00562636	1	2.72445
-0.170484	0.128572	0	3.14123
-0.106926	0.33318	0	3.17104
-0.234349	0.187329	1	3.15543
0.0013869	0.245421	0	3.20455
0.042209	0.181393	0	3.17684
-0.128426	0.0817889	1	3.12184
-0.418003	0.171251	1	3.21897
-0.246846	0.174589	1	3.21322
-0.0797324	0.100776	1	3.14915
-0.324586	0.0980984	1	3.16439
-0.336872	0.113623	1	3.08501
-0.416657	-0.036569	1	3.11334
-0.416067	0.0661448	1	3.04805
-0.262049	-0.0529156	1	2.81434
-0.330212	-0.0331612	1	2.91683
-0.443157	-0.176184	1	3.02515
-0.376538	-0.079968	1	2.95014
-0.281239	0.0525756	1	2.95639
-0.274948	0.118382	1	3.14299
-0.390207	0.0824598	1	3.12674
-0.418465	0.0108828	1	3.19053
-0.457957	-0.186311	1	2.79109
-0.407686	0.0185668	1	3.12006
-0.194293	0.0442981	1	3.07765
-0.227744	0.226411	1	3.17249
0.105093	0.354183	0	3.14978
-0.250017	0.134246	1	3.11507
0.000284747	0.226906	0	3.19593
0.0905582	0.204423	0	3.16586
-0.410834	0.139403	1	3.14823
0.0315027	0.266764	0	3.184
-0.106085	0.14365	1	2.94246
-0.164294	0.176099	0	3.16615
-0.132325	0.308667	1	3.19257
-0.34415	0.22586	1	3.07328
-0.281906	0.202981	1	3.12315
-0.148864	0.125309	1	2.93538
-0.0156068	0.197513	0	3.13006
-0.279776	0.163886	1	3.12347
-0.189303	0.101867	1	3.07327
-0.121742	0.192503	0	3.08065
-0.255225	0.0838096	1	3.1753
-0.247385	0.082235	1	2.96312
-0.341719	0.13778	1	3.04648
0.01861	0.259824	0	3.1006
-0.0814536	0.18033	1	3.13182
0.150952	0.216793	0	3.19969
0.125767	0.235246	0	3.16389
-0.0077012	0.141196	0	3.01994
-0.0973207	0.190719	1	3.14629
-0.137838	0.156977	1	3.11528
-0.0256703	0.109957	0	3.16936
0.0171552	0.165607	0	3.14015
-0.166277	0.178866	1	3.05152
0.0988794	0.279575	0	3.13322
-0.103908	0.250884	0	3.15284
-0.0385207	0.200623	0	3.13028
-0.0940815	0.184655	1	3.0982
0.00633165	0.210095	0	3.15802
-0.0378365	0.251823	0	3.12159
-0.0604415	0.2277	1	2.99603
-0.000818679	0.229034	0	3.14152
0.058175	0.175785	0	3.18464
0.0274319	0.224016	0	3.19783
-0.25948	0.209808	1	3.04252
-0.226105	0.180743	1	3.13214
-0.202771	0.224943	1	3.17373
-0.206926	0.147904	1	2.92758
-0.134622	0.161692	1	3.10217
0.0521269	0.116149	0	3.15967
-0.0243073	0.182982	0	3.19989
-0.00521351	0.111335	0	3.19377
0.0132924	0.160523	0	3.14544
0.157836	0.307245	0	3.0508
-0.166348	0.170323	1	3.16207
-0.0118036	0.374533	0	3.0805
-0.0956234	0.228146	1	2.26038
-0.0246247	0.322983	0	3.02368
-0.239607	0.179249	1	3.02993
-0.114342	0.23527	0	3.12245
-0.122835	0.303731	0	3.09517
0.0110059	0.236416	0	2.39377
-0.245595	0.176801	1	3.11772
-0.0232971	0.306353	0	3.17559
-0.173526	0.184555	1	3.14823
-0.0766962	0.306593	0	3.11284
-0.254363	0.26117	1	3.17078
-0.245381	-0.0140816	1	1.67236
-0.246623	0.212934	1	3.0539
-0.279059	0.251533	1	3.14184
0.0142527	0.295631	0	3.07018
-0.072886	0.301379	0	2.9921
-0.128269	0.259117	1	2.45993
-0.030259	0.242375	0	2.88438
-0.0244033	0.249097	0	3.12999
-0.0518161	0.212966	0	2.58863
0.0178976	0.255996	0	3.17419
-0.151357	0.114191	1	3.1559
-0.220462	0.390358	1	3.16617
-0.369342	0.2268	1	3.10865
-0.110486	0.112713	1	1.79744
-0.388416	0.0988788	1	2.95378
0.14985	0.336288	0	3.06514
-0.231085	0.205928	1	3.09548
-0.273607	0.0318639	1	1.89602
-0.14893	0.0580479	0	3.16393
-0.401883	-0.0107521	1	2.97926
-0.503632	0.0272154	1	3.19196
-0.509536	-0.184249	1	2.99909
-0.271844	0.288819	1	3.06765
-0.147112	0.247731	1	3.2197
-0.180845	0.176343	1	2.6841
0.00842928	0.339323	0	3.0955
0.15072	0.251148	0	3.19124
-0.108986	0.267946	1	3.0817
-0.0715776	0.228652	0	3.11703
-0.224855	0.107919	1	3.21619
-0.31128	0.0541618	1	3.1388
-0.0383877	0.218843	0	3.02999
-0.215247	0.177941	1	3.10236
-0.0282303	0.240749	0	2.38921
0.0504907	0.306143	0	3.09785
0.200636	0.187257	0	3.05016
0.0693781	0.37996	0	3.13428
0.136793	0.292599	0	3.12569
-0.339373	0.184183	1	3.17165
-0.0359606	0.296524	0	3.10534
-0.19199	0.341024	1	3.16036
-0.0491937	0.374555	0	3.10798
-0.308595	0.335629	1	3.13974
-0.283483	0.13781	1	3.1751
0.0379788	0.262128	0	3.06566
-0.0588472	0.131987	0	3.11891
-0.241205	0.0947541	1	2.98355
0.184006	0.352688	0	2.527
0.113156	0.332323	0	3.17656
-0.0968974	0.375203	0	3.20178
-0.0700515	0.290795	0	3.18355
0.00173578	0.239806	0	3.09756
-0.193355	0.206369	0	3.19682
0.145134	0.317368	0	1.96907
-0.146477	0.184597	0	3.13961
-0.0936315	0.170056	1	2.9591
0.00435678	0.189836	0	3.03352
-0.231637	-0.0588319	1	2.51612
0.236782	0.352233	0	3.00759
-0.0140037	0.269075	0	3.15158
-0.0654609	0.228867	0	3.10403
-0.201851	0.266456	1	3.07862
-0.0751818	0.193189	0	2.98979
0.0250163	0.285891	0	2.64373
0.102789	0.290216	0	3.16372
0.0258949	0.229638	0	3.04327
0.00527068	0.326726	0	3.09621
-0.179717	0.303871	1	3.08593
-0.19966	0.26173	1	3.05275
-0.248377	0.116764	1	2.31257
-0.204739	0.154943	1	2.97712
-0.240236	0.203356	1	3.05365
-0.38796	0.259876	1	3.12928
-0.161736	0.22326	0	3.15297
-0.275068	0.27383	1	3.15384
0.0312089	0.294193	0	2.99904
0.0238743	0.269279	0	2.88649
-0.250048	0.174692	1	3.19044
-0.113446	0.249851	1	3.06773
-0.390416	0.191487	1	3.15999
-0.276437	0.0650967	1	3.07659
-0.078417	0.135785	0	2.90144
-0.0607279	0.163669	0	2.99795
-0.332578	0.170891	1	3.0944
-0.316358	0.169892	1	3.10062
-0.287085	0.145277	1	3.14327
-0.413192	0.0212687	1	3.14089
-0.36501	0.0243357	1	2.94831
-0.314939	-0.00702913	1	2.99899
-0.181215	0.0651998	1	3.01439
-0.237382	0.0818707	1	3.05314
-0.0924535	0.11615	0	3.0431
-0.199611	0.00233257	1	2.90848
-0.0315091	0.0885572	0	3.15857
-0.0237044	0.176402	0	3.13962
-0.223526	0.0826287	1	3.00701
-0.239844	-0.00955697	1	2.99933
-0.241002	0.0162536	1	2.86327
-0.0779058	0.0552687	1	2.75155
-0.150153	0.115554	1	3.02222
-0.157196	0.0697834	1	3.15474
-0.249817	0.0332415	1	2.92871
-0.343006	-0.0278469	1	2.94151
-0.388686	0.0299769	1	3.13662
-0.224078	0.00681227	1	3.04776
0.118583	0.187685	0	3.19865
0.100939	0.183531	0	3.18241
0.0516656	0.319994	0	3.06275
0.0839425	0.231326	0	2.98278
-0.132124	0.237903	1	3.16801
-0.139345	0.218865	1	3.11927
-0.111348	0.208249	0	3.14349
-0.131515	0.256153	0	3.10258
-0.166294	0.398853	1	3.22601
-0.281481	0.189093	1	3.14637
-0.209971	0.252613	1	3.18085
-0.0742775	0.240381	0	3.07399
0.166079	0.265213	0	3.17002
-0.317456	0.244495	1	3.13117
0.0969349	0.273498	0	3.00358
-0.067098	0.309143	0	3.13299
-0.264247	0.236695	1	3.15626
-0.29656	0.130711	1	2.94182
-0.276069	0.267731	1	3.11266
-0.322014	0.147161	1	3.13376
-0.158013	0.212162	1	3.17907
-0.229558	0.202964	1	3.09605
-0.15073	0.0923374	1	3.03526
-0.104322	0.054273	0	3.0007
-0.16184	0.202718	1	3.00683
0.0147676	0.226102	0	3.08761
-0.0336758	0.262114	0	2.44226
-0.12431	0.208392	0	2.99587
-0.096662	0.179647	0	2.94043
-0.136861	0.198314	0	3.05399
-0.0974456	0.255155	0	3.14056
-0.101765	0.244534	0	3.14362
-0.189681	0.193448	1	2.82039
0.137505	0.263737	0	3.06896
-0.252093	0.212229	1	3.04526
-0.173497	0.110094	1	2.87681
-0.167429	0.178828	0	3.17293
0.121088	0.184037	0	3.16617
-0.194492	0.214428	1	2.97972
-0.0731662	0.187356	0	2.55239
-0.146075	0.151402	1	2.94807
-0.308381	0.0799456	1	2.53728
0.0858448	0.258973	0	3.0956
-0.137135	0.19853	1	2.67163
-0.072784	0.162699	0	3.17419
-0.103131	0.169688	0	2.91599
-0.0399357	0.22465	0	2.90787
-0.012161	0.155775	0	2.87399
0.195085	0.275367	0	2.92991
-0.0704962	0.16394	0	2.31548
0.101896	0.383863	0	2.86367
-0.0959991	0.206028	0	3.064
-0.0271728	0.237273	0	3.1688
0.117611	0.250309	0	2.62492
-0.242309	0.1234	1	2.75856
-0.0684746	0.212197	0	3.14124
-0.117459	0.262341	0	3.08689
0.0177628	0.207802	0	3.08734
-0.108057	0.193266	0	3.15432
0.0857766	0.237197	0	3.12397
0.145586	0.250693	0	3.14236
-0.11044	0.167144	0	3.17527
0.0419043	0.185029	0	3.09421
0.0840202	0.277486	0	3.18142
-0.0691791	0.26918	0	3.05311
-0.242913	0.240271	1	3.11164
-0.0743116	0.289554	0	3.03499
-0.0899489	0.237385	0	3.08108
-0.222903	0.117042	1	2.78034
-0.0402729	0.177472	0	3.15129
0.288359	0.255382	0	3.13769
-0.16389	0.124367	1	3.19392
-0.242519	0.0472373	1	2.93237
-0.341536	0.0726839	1	3.12322
-0.197231	0.063383	1	3.14228
-0.251257	-0.00876197	1	2.95583
-0.347057	-0.148236	1	2.80494
-0.24189	-0.0992767	1	2.54241
-0.211401	-0.136816	1	2.36926
-0.125017	-0.0315543	0	3.11604
-0.189242	0.101646	1	2.78357
-0.257154	-0.286657	1	2.94404
-0.105833	-0.000957345	0	3.00816
-0.210181	-0.122073	1	2.85797
-0.131761	-0.053996	0	3.08546
-0.0573077	0.110712	0	3.08895
-0.407354	-0.189022	1	3.17739
-0.356895	-0.23817	1	2.81629
-0.249886	-0.0978551	1	3.07763
-0.38229	-0.156	1	2.98283
-0.379501	-0.264979	1	2.97731
-0.482865	-0.336827	1	2.51517
-0.315503	-0.0928142	1	3.15289
-0.34293	-0.200511	1	2.73899
-0.0808946	0.0958686	0	3.15371
-0.363865	-0.146951	1	3.10511
-0.0255062	0.0762285	0	2.6338
-0.262251	0.187133	1	3.06371
-0.0819937	0.0468732	0	1.98749
-0.0291985	0.153168	0	1.83424
-0.125568	0.191794	0	2.56891
-0.236962	0.00334498	1	2.35744
-0.158176	0.103624	0	2.88866
-0.106894	0.0912723	0	2.91103
-0.104933	0.064543	0	2.11297
-0.28417	0.0947647	1	2.82688
-0.185049	0.0170668	0	1.2919
-0.345075	0.0416353	1	3.05214
-0.314803	-0.053436	1	3.11684
-0.233859	0.00831111	1	2.49569
-0.267569	-0.0248438	1	2.36835
-0.109016	0.128169	0	2.82076
-0.323253	0.0377859	1	3.1863
-0.258367	-0.0175239	1	2.94201
-0.36167	-0.16602	1	2.65678
-0.205442	0.0348283	1	2.7535
-0.298894	-0.0413988	1	3.11762
-0.221703	-0.144848	1	1.26616
-0.195063	-0.0944655	1	1.8411
-0.188769	0.0111167	1	3.1404
-0.0986822	0.102191	0	3.05169
-0.076363	0.0325972	0	3.08856
-0.110172	0.0482837	1	2.05398
-0.294886	0.0761768	1	2.94768
0.142643	0.16233	0	3.13342
-0.226519	-0.0124716	1	1.94153
-0.0458624	0.0714387	0	3.04234
0.0794372	0.155714	0	3.13958
-0.0655712	0.101034	1	1.93783
-0.0358218	0.06639	0	3.09835
-0.0810271	0.112435	1	1.8284
0.0453261	0.14307	0	2.00057
0.105119	0.204897	0	2.95278
-0.145327	0.00889287	1	2.26506
0.109437	0.143393	0	3.10816
-0.0310431	0.116899	1	1.95856
-0.123385	0.0471491	1	2.98435
-0.130396	0.125508	1	3.01348
0.0803652	0.154805	0	3.03905
-0.0523267	-0.044554	1	2.15414
-0.0536146	0.212376	0	3.20192
-0.128049	0.165064	0	3.09764
-0.0460876	0.0438646	0	3.19767
-0.185879	0.00549981	1	2.8914
0.176881	0.250881	0	2.70176
-0.217269	0.226584	1	3.10774
-0.187887	0.100636	1	3.1659
-0.122586	0.229267	1	3.13551
0.142617	0.223332	0	3.08839
-0.229092	0.0306526	1	3.01081
-0.0779776	0.17116	0	3.18794
-0.00529715	0.217998	0	2.72806
-0.0710706	0.146949	0	3.11274
-0.146899	0.0779235	1	2.89661
-0.129364	-0.00175819	0	2.95582
-0.0740277	0.0553476	0	3.01456
-0.0338072	0.0725007	0	3.16548
0.243955	0.131743	0	3.19166
0.0298382	0.00894563	0	3.06402
-0.170355	0.0214591	1	3.03404
-0.1195	0.0207959	0	3.09302
-0.312194	-0.116608	1	2.73841
-0.431398	-0.0598407	1	2.96173
-0.085781	0.0609836	1	3.09496
-0.34857	-0.0618434	1	3.05495
-0.272253	-0.108038	1	2.65893
-0.307682	-0.131488	1	3.09907
-0.241716	-0.0356399	1	3.05708
-0.0504282	0.174341	0	2.60708
0.0364204	0.253551	0	3.15282
-0.138655	0.20226	1	3.15309
-0.320039	0.111912	1	3.14713
-0.242097	0.071182	1	3.0444
-0.205371	0.247191	1	3.10607
-0.223865	0.199857	1	3.17012
0.0407236	0.258172	0	3.16926
0.0298196	0.295122	0	3.20636
-0.0316734	0.181545	0	3.16483
-0.180908	0.198184	1	3.18099
0.0951041	0.236409	0	3.10799
-0.305881	0.307778	1	3.21164
-0.178817	0.246896	1	3.19292
0.119369	0.270223	0	3.21087
-0.0890705	0.174655	1	3.16727
-0.185845	0.272206	1	3.00961
-0.0672435	0.242192	0	3.17445
0.184968	0.164417	0	3.0737
-0.0261551	0.192612	0	3.21498
0.292135	0.252	0	3.12343
-0.109663	0.187622	0	3.15672
0.0199084	0.302926	0	3.16249
-0.173539	0.0941246	0	3.12095
0.0327987	0.186809	0	3.09369
0.0146705	0.273844	0	3.12916
0.0651718	0.324074	0	3.14198
-0.22448	0.231373	1	3.15034
0.0546114	0.265477	0	3.13717
0.0201597	0.284199	0	3.14603
-0.020512	0.246158	0	3.15958
-0.0352555	0.199767	0	3.16987
-0.19603	0.260036	1	3.17231
-0.00330169	0.265486	0	3.15578
-0.178162	0.112417	1	3.18575
-0.140206	0.285916	1	3.13883
-0.0881235	0.299085	1	3.17047
-0.0626692	0.325255	0	3.10317
-0.121385	0.23059	0	3.16772
-0.202135	0.216827	1	3.16484
-0.091332	0.346634	0	3.17372
-0.188986	0.209393	1	3.1752
0.00721206	0.233895	0	3.15251
0.222611	0.311201	0	2.98943
0.060948	0.190642	0	3.14532
0.122746	0.251157	0	3.10503
-0.135773	0.146291	0	3.19103
-0.0228581	0.09918	0	3.1332
-0.0195426	0.180013	0	2.89514
-0.231527	0.372488	1	3.09449
-0.304666	0.197709	1	3.12794
-0.0661409	0.269883	0	2.86927
-0.126202	0.317488	0	3.1727
-0.0760449	0.332369	1	3.12888
-0.0443715	0.255046	0	3.10563
0.174603	0.440445	0	3.15905
0.0906389	0.253412	0	3.18745
-0.108945	0.37223	1	3.10985
-0.148811	0.2596	1	3.1268
0.0626677	0.320868	0	3.17808
-0.0293836	0.296554	0	3.09267
-0.0811704	0.319949	1	3.19284
-0.23311	0.266917	1	3.18792
-0.0974371	0.400394	1	3.14164
-0.189579	0.262585	1	3.09645
-0.0718454	0.350436	0	3.12304
-0.0364208	0.322859	0	3.14732
-0.215096	0.193907	1	3.1282
-0.0999138	0.311262	0	3.07126
0.0473002	0.37262	0	3.16282
-0.277053	0.222877	1	2.9124
0.0132089	0.208092	0	3.17734
0.0288975	0.232235	0	2.91381
-0.0419146	0.312136	0	3.13423
0.0133497	0.323015	0	3.12624
-0.00942334	0.338731	0	3.1982
-0.193038	0.286907	0	3.18174
-0.451469	0.355515	1	3.14678
0.0162384	0.203159	0	3.0546
0.112231	0.316068	0	3.18513
0.0900492	0.3041	0	3.15171
0.187614	0.303318	0	3.16408
-0.452508	0.293774	1	3.15117
-0.0391079	0.301031	0	3.16353
-0.0875947	0.298101	0	3.13955
-0.208703	0.359217	1	3.18276
-0.036482	0.325892	0	3.21143
0.109325	0.286059	0	3.1478
-0.390887	0.273738	1	3.17773
-0.333121	0.244452	1	3.18713
0.0755312	0.285596	0	3.15197
-0.00546545	0.250534	0	3.15497
0.319554	0.318256	0	3.19028
-0.116056	0.398154	0	3.16769
-0.125393	0.28725	1	3.15287
0.0571997	0.200315	0	3.19606
-0.150755	0.246866	1	3.06613
-0.264191	0.16649	1	3.15939
-0.149002	0.319989	1	3.06779
-0.238586	0.212352	1	3.00815
-0.122315	0.275752	1	3.14904
-0.118686	0.236413	1	3.17557
-0.189323	0.222129	1	3.0909
-0.0235378	0.265878	0	2.82567
0.0934623	0.264426	0	3.1348
-0.200261	0.0991294	1	3.00916
-0.0156548	0.130452	0	2.64072
-0.139984	0.0931568	1	2.38628
-0.49121	0.0898255	1	3.04617
-0.0240053	0.279845	0	2.8653
0.179049	0.377626	0	3.14513
-0.211065	0.0358305	1	2.29183
-0.149137	0.269159	1	2.74407
-0.481872	0.0609369	1	3.02314
-0.0940459	0.204575	0	3.00161
0.0149624	0.265402	0	3.02124
-0.459662	0.17181	1	3.10891
-0.139371	0.225274	1	3.09142
-0.0853405	0.239062	1	3.13127
-0.0885626	0.13617	0	3.18404
0.070323	0.267796	0	2.9404
-0.141608	0.298854	1	3.12809
-0.0495672	0.368771	0	3.17996
0.193656	0.430219	0	2.9369
-0.14163	0.302956	1	3.14178
-0.296203	0.362679	1	3.13616
-0.207002	0.152724	1	2.38428
-0.320965	0.30329	1	3.02623
-0.121913	0.379968	1	3.05625
-0.232846	0.310398	1	3.13082
0.106003	0.326122	0	3.17885
-0.357846	0.185547	1	3.13376
-0.107592	0.211628	1	3.03647
0.370112	0.351657	0	3.15145
0.0139198	0.30345	0	3.14511
-0.275649	0.0996076	1	3.18144
-0.224363	0.152106	1	3.17451
-0.0202987	0.355437	0	3.15167
-0.151217	0.269001	1	3.10644
-0.0742555	0.208099	0	3.14521
-0.1679	0.233949	1	3.17364
-0.249661	0.191994	1	3.1674
-0.216734	0.27217	1	3.11495
-0.230768	0.0919219	1	3.16516
-0.00778254	0.263497	0	3.20976
-0.120625	0.329498	0	3.04207
-0.261095	0.253256	1	2.80414
-0.238678	0.315354	1	3.19073
0.274506	0.332269	0	3.14813
-0.017124	0.414471	0	3.12329
-0.173095	0.391502	1	3.12813
0.0746637	0.283066	0	3.14682
-0.165122	0.175921	1	2.9
-0.0640539	0.243459	1	2.80207
-0.165583	0.280149	1	3.11635
0.0745954	0.26078	0	3.16229
-0.115329	0.315972	0	3.18704
-0.381453	0.238055	1	3.10887
-0.317452	0.210407	1	3.20465
-0.320225	0.197414	1	3.21335
-0.413144	0.132311	1	3.05669
-0.158274	0.215788	1	3.16845
0.0110969	0.125146	0	3.1416
0.0117418	0.189542	0	3.23066
0.0908579	0.21491	0	3.18154
-0.492121	0.0114808	1	2.99119
-0.247724	0.220025	1	2.95371
-0.176481	0.113553	1	3.04758
-0.16407	0.313711	1	3.02662
-0.229661	0.3746	1	3.20362
-0.196509	0.304157	1	3.13878
-0.197158	0.227366	1	3.1371
-0.336428	0.348868	1	3.13437
-0.169502	0.0871874	1	2.13965
-0.32684	0.154413	1	2.88935
-0.187515	0.226943	1	3.0638
-0.368642	0.212399	1	3.17896
-0.477586	0.302423	1	3.15404
-0.53846	0.112171	1	3.17442
0.0410631	0.266741	0	1.05759
-0.413574	0.155312	1	2.78995
-0.379469	0.127764	1	3.1698
-0.393568	0.214209	1	3.11497
-0.13217	0.200583	1	2.51607
0.095289	0.388616	0	2.31217
0.00213965	0.252658	0	2.57997
-0.18416	0.154994	1	2.72277
-0.0885142	0.157331	0	3.18287
-0.0269691	0.2655	0	1.93452
-0.0617935	0.248343	0	3.0723
0.0515514	0.385707	0	2.67065
0.109108	0.190329	0	3.13556
0.0203842	0.226351	0	3.17727
0.272162	0.215411	0	3.14959
0.00966589	0.233232	0	3.08489
-0.184598	0.236243	1	3.18829
-0.0464192	0.287725	0	3.18528
-0.09527	0.192602	0	3.18466
0.107952	0.266719	0	3.1156
0.0687575	0.265645	0	3.08761
0.172475	0.273441	0	3.09286
-0.129342	0.131744	0	3.1594
0.000964212	0.348837	0	3.17135
0.021714	0.273402	0	3.18039
0.0625605	0.316677	0	3.11359
0.0795148	0.243359	0	3.15869
0.136141	0.374215	0	3.16203
0.0537891	0.365379	0	3.13584
0.14418	0.232266	0	3.06998
0.039146	0.208742	0	3.15953
0.0812231	0.127996	0	3.18748
0.0733345	0.219706	0	3.07138
-0.145379	0.108193	1	2.94484
0.00802891	0.219691	0	2.89682
-0.0615627	0.150866	1	3.05076
-0.16023	0.08698	1	2.97133
0.0103103	0.232909	0	3.12987
0.08753	0.257136	0	3.02394
-0.0572535	0.301549	0	3.16594
-0.0123438	0.299993	0	3.12267
0.0608178	0.276123	0	3.20085
0.147946	0.361152	0	3.18002
-0.0367553	0.282941	0	3.03955
-0.277086	0.210567	1	3.18185
0.128793	0.35721	0	3.11878
0.018956	0.317408	0	2.89645
-0.0464363	0.311262	0	3.16399
0.133962	0.307888	0	3.19701
0.126301	0.284048	0	3.17111
0.0454801	0.250711	0	3.09532
-0.072133	0.277626	0	3.11819
-0.0598955	0.185765	0	3.12156
-0.173194	0.207117	0	3.07953
-0.0334182	0.226894	0	3.04712
0.0288117	0.21787	0	3.18524
0.010785	0.221309	0	2.93338
-0.11909	0.262568	1	3.18013
-0.16636	0.177475	1	3.21815
0.0920856	0.189886	0	3.143
-0.242278	0.0856828	1	3.1552
-0.120953	0.194445	1	3.19694
-0.01073	0.20729	0	3.13497
0.00456911	0.302515	0	3.1827
0.0584085	0.241736	0	3.14786
-0.0350727	0.196738	0	3.17219
0.00237243	0.284948	0	3.19673
0.0871919	0.289394	0	3.2121
-0.316504	0.208063	1	3.13646
-0.0189501	0.241912	0	3.10217
0.0465284	0.207014	0	3.08488
-0.243943	-0.0153964	1	2.84469
-0.132629	0.225107	1	2.88148
-0.0479057	0.208256	0	3.13414
-0.150558	0.0672218	1	2.89867
-0.340318	0.0219671	1	3.01214
-0.324037	0.231882	1	3.18006
-0.0819843	0.194845	1	2.91284
-0.244284	0.0732282	1	2.77698
-0.139141	0.137688	1	2.88287
-0.376435	0.0317195	1	2.87913
-0.286178	0.0415143	1	2.99262
-0.26301	0.116263	1	3.08682
-0.091578	0.156663	1	3.02213
-0.109687	0.164044	0	3.19153
-0.144322	0.209799	1	3.11794
0.0272601	0.206051	0	3.05725
-0.0696014	0.321578	0	3.13407
0.0379482	0.291498	0	2.88114
0.00331474	0.2324	0	3.11482
-0.208742	0.264503	1	3.17092
-0.0300292	0.183707	0	2.97182
0.0749886	0.272422	0	3.07427
-0.0367907	0.209758	0	2.88485
0.114576	0.295167	0	2.70707
0.0125402	0.251497	0	3.01587
-0.10052	0.288013	0	3.13605
-0.120945	0.273468	0	3.08276
0.0749686	0.368493	0	3.12336
0.0630368	0.322686	0	3.12888
-0.274894	0.250035	1	3.08241
0.152465	0.334831	0	3.15745
-0.0532328	0.294799	0	3.16555
0.1253	0.25686	0	3.16363
0.0635001	0.366744	0	3.16674
-0.217669	0.366864	1	3.18968
-0.0313731	0.301447	0	3.18794
-0.164481	0.229628	1	3.12983
-0.19019	0.184459	1	3.19357
0.0977301	0.285572	0	3.05668
-0.0744228	0.32144	0	3.15913
0.0301842	0.26261	0	3.20831
0.128879	0.367929	0	2.97242
-0.120982	0.173001	0	2.91561
-0.196426	0.11752	1	2.60972
-0.17439	0.135677	1	2.78904
-0.350772	0.0435616	1	3.02001
-0.0551873	0.227041	0	2.83
-0.271567	0.0476323	1	2.54167
-0.212631	0.0486994	1	2.54851
-0.100098	0.024139	1	2.07909
-0.260766	0.118916	1	2.98734
-0.103546	0.144788	0	2.81043
-0.0380918	0.279074	0	3.02914
-0.0681254	0.22397	0	3.08116
-0.10381	0.286807	1	3.14652
-0.00513396	0.250757	0	3.14112
-0.270055	0.0556484	1	2.90978
-0.135095	0.20058	1	2.94584
-0.324291	0.169055	1	3.08941
0.0664338	0.292175	0	3.07846
-0.294802	0.0578509	1	2.6341
0.0129609	0.167839	0	3.19606
0.0113159	0.160671	0	3.03329
-0.0673173	0.332063	0	3.15624
0.113105	0.284873	0	3.14797
-0.246523	0.232198	1	3.15776
-0.0118689	0.332545	0	3.21839
-0.0296719	0.181357	0	3.17085
-0.18005	0.244928	1	3.09591
-0.11166	0.168697	0	3.19031
-0.167069	0.221959	1	3.1715
0.0865511	0.307368	0	3.10224
-0.300946	0.253829	1	3.10661
0.116716	0.337449	0	3.19085
-0.190642	0.0914363	1	2.74299
-0.275459	-0.0271662	1	2.87044
-0.221561	0.0100585	1	2.79381
-0.264763	0.0537406	1	3.08615
-0.276467	0.0394781	1	2.93819
-0.328136	-0.0154541	1	2.50306
-0.351894	-0.0860065	1	2.03255
-0.321386	0.000410583	1	2.64957
-0.337546	-0.0528582	1	2.05416
-0.238558	0.0270666	1	3.10466
-0.355675	0.0308187	1	3.21701
-0.198882	0.0279261	1	3.12222
0.138784	0.174467	0	3.20633
0.0525401	0.351646	0	3.03148
-0.0304434	0.20382	0	3.11651
-0.307177	0.232406	1	3.13391
0.115742	0.295179	0	3.13602
-0.0984627	0.185048	0	3.08625
-0.115777	0.186026	1	3.15482
0.0190271	0.186005	0	3.18954
-0.372537	0.255111	1	3.15593
-0.122475	0.187407	1	3.04728
-0.307934	0.0408964	1	3.01305
-0.257657	0.0533796	1	2.80903
-0.275436	0.276778	1	3.1473
-0.276323	0.0873096	1	3.1274
-0.0622342	0.255775	0	3.10961
-0.110116	0.256601	0	3.07853
-0.12346	0.239501	0	3.20481
-0.177049	0.215947	1	3.14711
-0.0519789	0.222731	0	3.19299
-0.058621	0.201318	0	3.14212
-0.090715	0.0614771	0	3.14989
0.290635	0.305913	0	3.1874
0.0732475	0.224032	0	3.1449
0.114534	0.174733	0	3.20064
-0.0799641	0.132837	0	3.05798
0.0151804	0.261908	0	3.16709
0.0476712	0.252825	0	2.97109
0.0677741	0.252833	0	3.19416
0.117136	0.292566	0	3.16876
-0.0286948	0.223547	0	3.06953
-0.132284	0.153163	1	2.98288
-0.312353	0.078484	1	3.08209
-0.324536	0.000243776	1	2.7365
-0.249597	0.0141831	1	2.75811
-0.0836826	0.217951	0	3.06577
-0.1749	0.11408	1	3.12443
-0.465335	0.127363	1	3.12177
-0.302121	0.0351277	1	2.94084
0.0480441	0.278672	0	3.17876
-0.202541	0.192346	0	3.14839
-0.185707	0.145586	1	2.90942
-0.238275	0.0657318	1	2.93133
-0.307935	0.0264008	1	2.87485
-0.0626814	0.147347	0	2.88238
-0.00520892	0.125552	0	2.89847
-0.26363	0.0957006	1	3.01882
-0.236993	0.0958028	1	2.75481
-0.266707	0.0321241	1	2.99872
-0.314965	0.238489	1	3.17375
-0.029122	0.227072	0	3.11814
-0.386413	0.110469	1	3.16402
-0.337857	0.0477003	1	2.77523
-0.420919	-0.0454281	1	2.95231
-0.0961999	0.135765	1	3.00483
-0.152459	0.0577665	1	2.6671
-0.269537	0.130923	1	3.15512
-0.198874	0.0890758	1	2.59943
-0.269957	-0.0245315	1	2.9034
-0.33502	-0.0642786	1	3.02927
-0.354499	0.0705818	1	3.11733
-0.169398	0.0874116	1	2.88543
-0.212338	0.00341494	1	2.53292
-0.204571	-0.0251629	1	2.58227
-0.0181931	0.195631	0	3.01138
-0.171682	0.0831975	1	2.70068
-0.248734	0.0988572	1	2.96242
-0.316514	-0.0149953	1	2.98168
-0.186512	0.102165	1	3.06064
-0.177049	-0.00861196	1	2.62546
0.00773378	0.159014	0	2.81149
-0.372098	-0.109322	1	2.73959
-0.00817768	0.102223	0	3.05926
0.0655706	0.2632	0	3.13015
-0.277391	0.313532	1	3.16701
0.182623	0.254239	0	3.162
0.0419348	0.268814	0	3.15226
-0.160157	0.19457	1	3.13875
-0.108132	0.37923	1	3.15331
-0.0352243	0.314145	0	3.18491
-0.0483201	0.224317	1	3.13347
-0.0560823	0.272941	0	3.20478
0.288417	0.26736	0	3.19888
-0.25769	0.160261	1	3.14421
-0.135003	0.266878	0	3.12364
-0.0181684	0.132294	0	3.07228
-0.287297	0.0979572	1	3.03394
-0.276799	0.0871242	1	3.09306
-0.242305	0.136355	1	3.12338
-0.0412707	0.206177	0	3.04942
-0.0365502	0.161706	0	3.01627
-0.328983	0.0892254	1	3.11509
-0.261934	0.0694798	1	2.99187
-0.500705	0.0576639	1	3.06531
-0.298904	0.0636898	1	2.90175
-0.0312266	0.145382	1	2.84426
-0.0601172	0.0870117	1	2.80044
-0.0236649	0.365437	0	3.22858
-0.181247	0.393276	1	3.17925
0.0551451	0.277134	0	3.16781
-0.238022	0.295871	1	3.16973
-0.121419	0.347578	1	3.17662
-0.270778	0.170926	1	3.14979
-0.330439	0.280263	1	3.11943
0.00143145	0.308854	0	3.11985
0.114378	0.332075	0	3.13321
-0.0075245	0.306275	0	3.14317
-0.135495	0.219575	0	3.05589
0.0991057	0.36774	0	3.16037
0.0450067	0.393698	0	3.16903
-0.183635	0.279615	1	3.18366
-0.294061	0.280246	1	3.15023
-0.316022	0.354557	1	3.15955
-0.260153	0.351048	1	3.18437
-0.000973185	0.316239	0	3.17587
0.210443	0.3751	0	3.14809
0.297331	0.353645	0	3.19219
-0.358577	0.301476	1	3.21104
-0.272298	0.218979	1	3.20509
-0.108207	0.302834	1	3.19572
-0.346835	0.128112	1	3.17121
0.00329691	0.277785	0	3.17845
0.204282	0.34901	0	3.19275
0.0154046	0.282179	0	3.2033
-0.24984	0.213974	1	3.1721
-0.373937	0.200752	1	3.20112
-0.165823	0.204429	1	3.21153
-0.251802	0.218271	1	3.14866
-0.00286847	0.234971	0	3.08311
-0.503519	0.19623	1	3.16097
-0.545467	0.0801775	1	3.20063
-0.480303	0.16483	1	3.14384
-0.106091	0.164643	0	3.22013
-0.219527	0.26617	1	3.17063
-0.115324	0.201149	1	3.08638
0.163738	0.225254	0	3.0907
-0.176956	0.16792	1	3.00193
-0.446575	0.113217	1	3.16739
-0.135262	0.275349	1	3.13028
-0.189305	0.155082	1	3.02417
-0.28256	0.14532	1	3.0826
-0.165575	0.155177	1	2.98944
-0.138536	0.0596299	1	2.89188
-0.0685145	0.199948	0	3.17276
-0.0458262	0.16206	0	2.7257
-0.10778	0.0982445	0	2.87731
-0.233195	0.162517	1	3.04166
0.238478	0.218227	0	3.17434
0.0641001	0.311449	0	3.18256
-0.315567	0.175215	1	3.12954
-0.0785656	0.222679	0	3.17318
-0.0158028	0.150838	0	2.93766
0.0837718	0.246088	0	2.9966
-0.0157243	0.128521	0	1.71816
-0.0481157	0.121781	0	2.71427
-0.165955	0.0329743	0	3.16146
-0.0140448	0.195933	0	2.50194
-0.29758	0.0838474	1	2.85293
-0.10256	0.0759113	1	2.81073
0.103991	0.262018	0	2.55507
-0.0975549	0.239744	1	3.12281
-0.0686627	0.182065	0	2.45674
-0.0438429	0.144146	0	3.0743
0.00656423	0.279329	0	2.62063
0.182671	0.196957	0	3.08568
0.17928	0.174132	0	3.13115
-0.00163043	0.161848	0	3.0572
-0.0761394	0.124371	0	2.67792
-0.0414163	0.0892661	0	3.08419
0.0513649	0.124235	0	2.81066
-0.185573	0.112904	1	3.00731
0.0939976	0.285584	0	3.18667
0.0278722	0.207099	0	3.16576
0.138524	0.260819	0	2.99397
0.0158721	0.275458	0	3.18949
-0.198157	0.263107	1	3.15829
0.110074	0.138058	0	3.06096
-0.0468389	0.177823	0	1.48028
-0.0815028	0.159383	0	2.47779
-0.0154593	0.181061	0	2.95316
-0.00565069	0.135135	0	3.12311
-0.0942436	0.25267	0	2.72112
-0.0383238	0.15011	0	3.01596
-0.103966	0.176846	1	3.09083
-0.189811	0.136428	1	2.89118
0.0569496	0.303779	0	3.10785
-0.0949411	0.254323	0	2.93006
0.142177	0.295695	0	1.85442
-0.302658	0.192959	1	2.98001
0.126996	0.216732	0	3.16059
-0.0974161	0.160566	0	3.18114
0.0609244	0.232445	0	3.00827
0.00154455	0.119939	0	2.23945
0.0902197	0.138842	0	3.09949
-0.118013	0.0225085	1	2.88019
-0.0966641	0.169575	1	3.12322
-0.097694	0.236723	1	3.06658
-0.180142	0.144556	1	3.15366
-0.110552	0.17429	1	3.12947
0.074932	0.140407	0	3.05432
0.205535	0.27224	0	2.79143
-0.166234	0.106746	0	2.7891
0.197464	0.206435	0	2.82485
-0.0861606	0.174607	1	2.8367
-0.0941727	0.211836	1	2.95133
0.0666572	0.222637	0	2.13518
0.027615	0.230765	0	3.17893
0.157385	0.223235	0	2.83025
0.0370545	0.194477	0	2.34859
-0.134352	0.149399	1	3.11012
0.337869	0.283775	0	3.04289
0.0613435	0.153622	0	2.92535
0.188198	0.300689	0	3.17808
0.328393	0.275941	0	3.06935
0.0801216	0.205273	0	3.06918
0.361821	0.143889	0	3.15782
0.194388	0.178588	0	2.71929
0.0581947	0.177156	0	2.56346
0.240013	0.324244	0	2.99923
-0.17799	0.201915	1	3.08712
-0.12092	0.18172	1	3.10267
-0.18728	0.0669763	0	3.17154
-0.14127	0.159243	0	3.05571
0.210051	0.161533	0	3.08235
0.038507	0.158165	0	2.49081
0.104611	0.219209	0	3.09318
-0.230512	0.217861	1	3.16067
-0.10338	0.13771	0	2.63087
0.117401	0.236832	0	2.65332
0.185697	0.219208	0	3.04342
0.062979	0.271559	0	3.10717
0.0568241	0.295569	0	3.17936
-0.0156278	0.222602	0	2.65577
-0.410186	0.0368958	1	2.98485
-0.014454	0.185726	0	2.0726
0.142618	0.182886	0	2.51419
0.27441	0.278325	0	3.20489
0.210745	0.2843	0	2.90385
-0.0168049	0.23618	0	3.05026
-0.100308	0.113563	0	2.91868
0.146071	0.142928	0	2.7181
0.0846696	0.164337	0	3.16846
0.148473	0.248468	0	3.13995
0.0257139	0.168824	0	3.15131
-0.00242793	0.157521	0	3.11025
-0.0409146	0.237345	0	3.12522
0.00899267	0.17915	0	3.14309
-0.13598	0.223787	0	3.17133
-0.0957367	0.21275	0	3.14331
-0.0563002	0.244816	0	3.20201
0.0623932	0.249944	0	3.1714
-0.0612452	0.187814	0	3.12156
-0.0678372	0.29998	0	3.15574
-0.259466	0.173825	1	3.15012
0.0631022	0.240715	0	3.10277
-0.225478	0.171952	1	3.11707
-0.213587	0.195463	1	3.0952
-0.0360203	0.19767	0	3.17661
-0.00291647	0.268628	0	3.0921
0.111604	0.240146	0	2.98633
0.0429645	0.230635	0	3.09666
-0.0541817	0.255572	0	3.1877
-0.194771	0.178282	1	3.20053
-0.00647893	0.0839444	0	3.10117
-0.193833	0.0630463	1	3.1536
-0.0228584	0.201116	0	3.2115
0.16597	0.276184	0	3.02841
-0.218566	0.0690771	1	3.03396
-0.0680276	0.276729	0	3.169
-0.203556	0.132155	1	3.15834
-0.12766	0.203459	1	3.15734
-0.101661	0.148235	0	3.15299
-0.185122	0.196227	1	3.04898
-0.161238	0.187073	1	2.93206
0.0188293	0.280926	0	3.18585
-0.0998818	0.199621	0	3.0412
0.138875	0.284866	0	3.22617
0.0212109	0.269589	0	3.10913
0.150197	0.310455	0	3.06121
-0.0280516	0.260841	0	3.15229
-0.0696203	0.168089	0	3.13199
-0.128009	0.217337	1	3.16309
-0.183031	0.303578	1	3.1431
-0.25575	0.153187	1	2.99465
-0.331528	0.137105	1	2.905
-0.275552	0.0869867	1	3.04735
-0.127338	0.176458	0	2.89624
-0.124731	0.111959	0	3.0985
-0.199278	0.146851	1	3.10368
-0.114555	0.0856198	1	3.08744
-0.216677	0.0466465	1	2.95096
-0.0745297	0.160676	1	3.11821
-0.31495	0.12441	1	3.15022
-0.328935	0.0859159	1	2.94036
0.0018142	0.0844008	0	2.79239
0.0508191	0.0434659	0	2.9682
-0.443009	0.00672916	1	2.85197
-0.332137	-0.0441851	1	3.02063
-0.237592	-0.0416872	1	2.03879
-0.288663	0.174833	1	3.14758
-0.240987	0.10923	1	2.73755
-0.244069	0.0881251	1	3.19451
-0.329179	-0.0218998	1	2.97918
-0.12021	0.135272	0	2.56323
-0.0573238	0.181926	1	3.00821
-0.190805	0.0541217	1	3.13632
-0.209313	0.0913518	1	2.98978
-0.1907	0.081713	1	2.67086
-0.291113	0.00194612	1	2.54413
-0.406645	0.0862309	1	3.06578
-0.293661	0.0967432	1	3.18178
-0.191721	0.0166761	1	1.74371
-0.241324	0.100945	1	3.13436
-0.112224	0.124145	0	2.66142
-0.349119	0.111139	1	2.66929
-0.222381	0.0845632	1	2.8071
0.0811881	0.249536	0	3.05471
-0.227705	0.233463	1	3.08932
-0.515757	0.116495	1	3.16748
-0.12937	0.121436	0	1.87463
-0.278025	0.18368	1	3.01561
-0.257875	0.12984	1	3.17291
-0.188082	0.113448	0	2.9498
0.0129081	0.264446	0	3.14822
-0.205387	0.209884	1	3.12136
-0.206101	0.0392394	1	2.89552
0.0190292	0.185728	0	2.83993
-0.111786	0.20368	1	2.82764
0.142228	0.208219	0	2.60951
-0.126711	0.0980703	1	2.71669
-0.0382925	0.0650903	0	2.80378
0.00507699	0.20892	0	2.88982
-0.210156	0.15226	1	2.97874
-0.0761801	0.251856	0	2.87831
-0.0753426	0.155686	1	2.33694
0.0069846	0.183557	0	3.05939
-0.0614973	0.132901	0	2.86004
-0.0290196	0.153913	0	2.81997
0.206526	0.21698	0	3.19791
-0.0946366	0.253096	0	3.13781
-0.0332429	0.190847	0	3.04674
-0.182206	0.128401	1	3.1414
-0.1079	0.269204	1	3.16631
0.0656544	0.189586	0	2.98311
-0.0158395	0.200558	0	3.0571
-0.0616653	0.204517	0	3.1711
0.0518682	0.249936	0	3.18938
-0.207317	0.207364	1	2.9771
-0.178421	0.194292	1	3.1504
0.0841657	0.200908	0	3.16585
-0.137238	0.228576	1	3.12943
-0.0899298	0.196495	1	3.15783
-0.0612906	0.202414	0	3.13181
0.00672273	0.206236	0	3.09037
0.224738	0.219097	0	3.11247
0.028526	0.230718	0	3.09663
-0.170974	0.119758	1	3.12968
-0.0397185	0.226463	0	3.05784
-0.0450268	0.184743	0	3.18035
-0.16465	0.236019	1	3.17148
-0.12076	0.14014	0	3.17955
-0.171318	0.100881	1	3.18602
0.0454918	0.292166	0	3.12491
0.0676427	0.346526	0	3.18163
0.219637	0.311005	0	3.1353
-0.0382168	0.305304	0	3.13514
0.227448	0.266415	0	3.14564
0.184466	0.370147	0	3.12664
-0.00846893	0.326221	0	3.00773
0.171802	0.289615	0	3.12739
-0.000593118	0.224242	0	3.09524
-0.0488399	0.240971	0	3.05134
0.18882	0.356539	0	3.13438
0.044445	0.237422	0	3.14461
0.0627303	0.19782	0	3.17216
0.0136047	0.229943	0	3.13258
-0.280768	0.147821	1	3.18821
0.0702335	0.219652	0	3.0989
0.216011	0.314666	0	2.91838
0.0192985	0.166932	0	3.10261
-0.0249387	0.224106	0	3.02125
0.0612978	0.29876	0	3.17751
0.00457917	0.302079	0	3.05036
-0.0175081	0.225734	0	2.9606
-0.134529	0.186502	0	3.15215
-0.0235193	0.138134	0	3.18663
0.0314589	0.240119	0	3.16902
-0.143325	0.217779	1	3.19206
0.00585865	0.244196	0	3.10476
0.163053	0.260021	0	3.20476
0.281531	0.276445	0	3.14403
0.18778	0.31031	0	2.99503
-0.0745508	0.161418	0	3.19379
-0.0612997	0.200284	0	3.13705
-0.109422	0.200374	0	3.14699
0.15083	0.268514	0	3.17341
-0.104667	0.241183	0	3.17121
-0.132643	0.236363	0	3.18532
-0.00606894	0.332927	0	3.18225
0.204243	0.286488	0	3.11258
0.00965011	0.25762	0	3.1686
0.0157118	0.242965	0	3.13256
-0.00653422	0.188006	0	3.14956
0.275055	0.242321	0	3.15992
0.0373125	0.255302	0	3.16692
0.113386	0.264106	0	3.06532
0.0384878	0.274405	0	3.16509
-0.1523	0.224979	0	3.17905
0.117954	0.127448	0	3.21079
-0.0230505	0.160615	0	3.19679
0.0404242	0.253962	0	3.17452
0.115183	0.241678	0	3.10864
-0.274905	0.277431	1	3.17185
-0.0793644	0.206093	0	3.04642
0.152453	0.216338	0	3.11853
-0.063464	0.191397	0	2.98284
0.0111522	0.267404	0	3.2143
0.00715225	0.308959	0	3.14029
0.0117654	0.215835	0	3.11545
0.032669	0.305428	0	3.13286
-0.00960103	0.224897	0	3.15247
0.0443171	0.291229	0	3.18568
0.217868	0.267218	0	3.17612
-0.0636677	0.225175	0	3.10239
0.0108861	0.244533	0	3.16239
0.0110695	0.260708	0	3.15026
-0.137219	0.183277	0	3.07416
-0.0594235	0.238602	0	3.19454
0.00538566	0.249515	0	3.01818
0.194094	0.313337	0	3.13205
-0.0112039	0.251878	0	3.20328
0.0863749	0.278143	0	3.162
0.0336497	0.192946	0	3.10238
-0.0249681	0.260994	0	3.04957
-0.152642	0.215341	0	3.16884
-0.113279	0.354237	0	3.13424
-0.0593273	0.371523	0	3.15484
-0.272851	0.34603	1	3.00213
-0.291681	0.301277	1	3.17517
-0.264108	0.423436	1	3.16671
-0.274706	0.318207	1	3.1572
-0.189706	0.338951	1	3.20935
-0.302905	0.144249	1	3.19757
-0.385788	0.10586	1	3.07222
-0.39581	0.103996	1	2.98112
-0.446319	0.28477	1	3.19192
-0.104637	0.306507	0	3.12007
-0.649272	0.0835456	1	3.15613
-0.570503	-0.205568	1	2.71616
-0.331927	0.0919163	1	2.57337
-0.18101	0.426142	1	3.14005
-0.329523	0.324378	1	3.19587
-0.442801	0.355238	1	3.15361
0.0608164	0.429663	0	3.15033
-0.306903	0.213706	1	3.20471
-0.424918	0.23404	1	3.17032
-0.342975	0.24634	1	3.12794
-0.120054	0.142122	0	3.09986
-0.338018	0.365679	1	3.18376
-0.103775	0.54655	1	3.20035
-0.011099	0.357079	0	3.1845
-0.194053	0.390419	1	3.17529
-0.221797	0.287484	1	2.65737
0.029848	0.443517	0	3.1848
0.0826638	0.327494	0	3.19313
-0.0463792	0.419702	0	3.14396
-0.394933	0.363471	1	3.13567
-0.409271	0.402928	1	3.19284
-0.14676	0.298507	1	3.17277
-0.173658	0.329692	1	3.1993
0.0590456	0.420901	0	3.14909
0.0107427	0.410385	0	3.20806
-0.28318	0.343396	1	3.14381
-0.104197	0.132569	1	2.90459
-0.337781	0.261536	1	3.14473
-0.0135511	0.347926	0	3.12358
-0.246685	0.226123	1	3.18807
-0.0653749	0.402144	0	3.10753
-0.116728	0.309048	0	3.17863
-0.168161	0.413346	1	3.19683
-0.189498	0.21485	0	3.17837
0.108226	0.33067	0	2.85521
-0.333274	0.231898	1	3.05333
-0.012008	0.282123	0	3.10236
-0.00549969	0.334744	0	2.65227
-0.0850033	0.436565	0	3.04159
-0.149946	0.414149	0	3.18317
0.0576475	0.420365	0	2.99285
-0.309593	0.240624	1	3.13137
-0.30626	0.403872	1	3.14685
-0.0753386	0.434168	0	3.07419
-0.0551919	0.40539	0	3.09066
0.122792	0.478965	0	3.10915
-0.143161	0.293909	0	3.11324
-0.040409	0.368359	0	3.13219
-0.0180263	0.248088	0	2.82315
-0.400052	0.210586	1	2.74279
-0.132373	0.426947	1	3.15195
-0.325983	0.319588	1	3.09788
-0.0163543	0.378144	0	3.13708
-0.0931688	0.371217	0	3.18245
-0.231205	0.365506	1	3.1483
-0.289198	0.334536	1	3.14697
0.0515649	0.466591	0	3.19624
-0.0334947	0.348361	0	3.16424
-0.338437	0.356604	1	3.1703
0.0241372	0.349938	0	3.02683
-0.34613	0.319111	1	2.9787
0.0305955	0.356987	0	3.18639
0.11592	0.414108	0	3.16274
-0.206525	0.357131	1	3.04217
-0.144272	0.448617	1	3.1712
-0.0883812	0.280801	0	3.1917
-0.199221	0.182091	1	3.05713
-0.164663	0.252879	1	2.43407
-0.392805	0.254156	1	3.13101
-0.31191	0.351078	1	3.11949
0.0206266	0.366036	0	3.14615
-0.465739	0.185374	1	3.10012
-0.213627	0.236154	1	2.74386
-0.0237985	0.382063	0	3.15776
-0.164865	0.392536	1	3.05966
0.00937568	0.438242	0	3.15248
-0.208456	0.43942	1	3.15834
-0.552104	0.294059	1	3.14084
-0.0629968	0.302524	0	3.05813
-0.209933	0.362599	1	3.20202
-0.175096	0.226484	1	2.96477
-0.172555	0.288619	1	2.90675
-0.229692	0.101703	1	2.91899
-0.0165488	0.229473	0	3.08844
-0.0443328	0.312821	0	3.13957
-0.390231	0.0982379	1	3.14842
-0.100067	0.169957	0	3.16061
-0.252172	0.124169	1	3.11931
-0.382342	0.0206967	1	3.02236
-0.285963	0.06813	1	2.95159
-0.323624	0.185545	1	3.14888
-0.334651	-0.00876311	1	2.61507
-0.172721	0.077168	1	2.82141
-0.109104	0.109006	1	3.16637
-0.276961	0.0653058	1	3.06623
-0.0123463	0.120917	0	2.83682
-0.31119	-0.08453	1	3.0273
-0.389083	-0.0592892	1	2.97593
-0.304331	-0.0854845	1	2.9657
-0.308611	0.00914121	1	3.18203
-0.372549	-0.0512662	1	2.96931
-0.352477	0.103076	1	2.99808
-0.305551	-0.0900383	1	2.99792
-0.165574	-0.053088	1	2.79464
-0.316817	-0.14158	1	2.5483
-0.312289	-0.139236	1	2.47839
-0.296982	0.0269402	1	3.06713
-0.0823007	0.205633	1	3.20707
-0.105067	0.255158	1	3.1543
-0.141787	0.216116	1	3.17913
-0.225803	0.138084	1	3.08877
-0.0416658	0.140773	0	3.17466
-0.320999	0.0686161	1	3.17436
-0.0842427	0.298088	1	3.20992
-0.252104	0.171799	1	3.10014
-0.558735	-0.0272872	1	2.97217
-0.326594	0.200919	1	3.0915
-0.333324	0.0742681	1	3.03543
-0.531359	-0.288104	1	2.98173
-0.459636	-0.0264984	1	3.10221
-0.278864	0.00248287	1	3.06182
-0.383826	-0.0976031	1	3.01544
-0.478927	-0.019943	1	2.9634
-0.180687	0.109185	1	2.99449
-0.427942	-0.187978	1	2.95674
-0.352756	0.000990868	1	2.9178
-0.43913	-0.0592038	1	2.93434
-0.310458	-0.0577657	1	2.84896
-0.413003	-0.0855857	1	2.82673
-0.208912	0.07573	1	3.11745
0.152162	0.216317	0	3.15926
-0.108124	0.254967	0	3.09341
-0.0462975	0.31718	0	3.14782
-0.41231	-0.222585	1	2.8054
-0.433864	-0.0245782	1	2.97011
-0.441109	-0.0705864	1	3.02347
-0.382929	-0.145724	1	2.46258
-0.409766	-0.0570447	1	2.82514
-0.314214	-0.244661	1	2.09054
-0.471005	-0.28321	1	2.66462
-0.389392	-0.299292	1	2.83009
-0.276883	0.0205103	1	2.96215
-0.341702	-0.295308	1	2.28898
-0.178581	-0.100729	1	2.45323
-0.280612	-0.13184	1	2.71645
-0.428773	-0.170782	1	2.82009
-0.35099	-0.102232	1	2.85354
-0.35694	-0.225694	1	2.83877
-0.413186	-0.234693	1	3.02253
-0.373985	-0.187763	1	2.52598
-0.218126	-0.142367	1	2.73774
-0.403303	-0.202685	1	2.65457
-0.443109	-0.226233	1	2.75199
-0.233818	-0.103855	0	3.13066
-0.089925	0.110596	1	3.15395
-0.31736	-0.0243839	1	2.91172
-0.385366	-0.0165519	1	3.16194
-0.248887	0.222258	1	3.15514
-0.45219	-0.230885	1	2.88475
-0.219233	0.019457	1	3.17286
-0.0389126	0.27785	0	3.1791
0.260899	0.31201	0	3.17615
0.117028	0.295041	0	3.19224
-0.264758	0.231541	1	3.18269
-0.027108	0.24867	0	3.09821
-0.231055	0.17424	1	3.15891
-0.389532	0.0215336	1	3.13666
-0.285232	0.166056	1	3.10368
-0.25963	0.0210557	1	3.06798
-0.140414	0.163898	1	3.0494
-0.274143	0.289952	1	3.19207
-0.198641	0.147368	1	3.17856
-0.159541	0.114129	1	3.12016
-0.196499	0.201223	0	3.16916
-0.118192	0.227468	1	3.13715
-0.308314	0.131688	1	3.1324
-0.221558	0.0209211	1	2.93222
-0.283338	0.0278729	1	3.19713
-0.0321177	0.154913	0	3.18566
-0.114977	0.214424	0	3.1085
-0.0988058	0.232532	0	3.1234
-0.124844	0.22365	0	3.17897
-0.285195	0.196959	1	3.16335
-0.0243293	0.187217	0	3.15413
-0.0810374	0.137796	0	3.06705
0.152987	0.221463	0	3.20331
-0.0126633	0.163313	0	3.15661
0.0974149	0.187685	0	3.15324
-0.124422	0.116398	0	3.09718
0.0411205	0.180483	0	2.94416
-0.131646	0.1699	1	3.09475
-0.00475317	0.123176	0	3.03852
-0.0570921	0.12582	0	3.11173
-0.101198	0.19351	0	3.05259
-0.0679766	0.220006	0	3.11688
0.0101608	0.154237	0	3.13338
-0.0636261	0.201845	0	3.17064
0.000817117	0.149584	0	3.19359
-0.257342	0.0812677	1	3.13039
0.126964	0.174167	0	3.19543
-0.0306746	0.175447	0	3.15194
0.037467	0.0632309	0	3.16142
-0.0566963	-0.0610581	0	3.15639
0.188249	0.259453	0	3.20475
-0.346007	0.23739	1	3.21832
-0.254943	0.188067	1	3.20569
0.0335358	0.0330007	0	3.09859
-0.361516	-0.125928	1	3.17914
-0.462191	-0.0476134	1	3.19562
-0.421117	-0.105245	1	3.15069
-0.00904681	0.106589	0	3.04052
-0.459147	-0.278252	1	2.89758
-0.144384	0.020305	1	3.06283
-0.218092	-0.0511544	1	3.08146
-0.327462	-0.112302	1	2.84763
-0.278707	-0.116088	1	3.13721
-0.286061	-0.179152	1	2.9359
-0.331466	-0.0818732	1	3.08595
-0.241727	-0.1238	1	3.11767
-0.485922	-0.296178	1	2.91408
-0.268893	-0.198598	1	3.00182
-0.310989	-0.167609	1	3.07459
-0.413043	-0.145169	1	3.07077
-0.434254	-0.228117	1	2.98041
-0.423792	-0.163374	1	2.98323
-0.251141	-0.101182	1	3.0323
-0.262321	0.0786966	1	3.15013
-0.105053	0.261464	1	3.15376
-0.0728546	0.163497	0	3.15837
-0.407759	-0.15747	1	2.85474
-0.0486828	0.15603	0	3.12585
-0.122424	0.239788	0	3.18319
-0.125957	0.128707	0	3.17374
-0.000450814	0.219841	0	3.17969
-0.213515	0.172701	0	3.18251
-0.330863	-0.173469	1	3.1103
-0.192673	-0.00827714	1	3.21084
-0.567887	-0.0490938	1	2.95656
-0.264294	0.0289379	1	3.17921
-0.127994	0.0328701	1	3.07632
-0.0727407	0.0286106	0	3.11505
-0.2793	0.0202205	1	3.078
-0.30165	0.0618265	1	3.17785
-0.547057	-0.115659	1	3.13558
-0.051258	0.109457	0	3.04797
-0.255713	-0.063731	1	3.06361
-0.282205	-0.0569261	1	3.04845
-0.274451	-0.127049	1	3.10458
-0.349596	-0.0796455	1	3.13799
-0.279524	-0.0867915	1	3.07134
-0.0961579	0.205439	0	3.00172
0.117191	0.269756	0	3.19042
-0.243321	0.173064	1	3.20137
-0.327263	0.156368	1	3.11308
-0.0873104	0.205828	0	3.14277
-0.508244	-0.125373	1	2.97462
0.00349409	0.235822	0	3.08244
-0.0477495	0.286746	0	3.08559
0.052968	0.1547	0	3.15892
-0.00860412	0.18375	0	3.17769
-0.211657	0.178221	1	3.12358
0.121675	0.198163	0	3.13132
0.00818023	0.248346	0	3.16434
-0.0239599	0.253557	0	3.18235
0.0794206	0.218248	0	3.16221
-0.0493322	0.151992	0	3.12628
0.123077	0.203847	0	3.16563
-0.0915711	0.111062	0	3.15794
-0.509143	0.0879808	1	3.16049
0.0124212	0.150813	0	3.14525
-0.137325	0.209222	0	3.1975
-0.132041	0.0990874	1	3.03023
-0.451391	-0.11263	1	2.92022
0.0206501	0.0433468	0	2.92539
0.0801164	0.163183	0	3.16772
-0.0997914	0.300241	0	3.13467
-0.281974	0.2581	1	3.14953
-0.0946671	0.208292	1	3.06852
-0.141895	0.184384	1	3.11515
0.0549358	0.173407	0	3.18932
0.220046	0.291647	0	3.1811
0.364212	0.352816	0	3.17311
-0.408688	0.179997	1	3.08306
-0.284482	0.230666	1	3.14006
-0.105804	0.169033	0	3.11028
0.0168729	0.177881	0	3.12689
-0.186976	0.167578	1	3.09566
-0.0245258	0.238662	0	3.21718
-0.385245	0.196814	1	3.18875
-0.0415617	0.219579	0	3.18501
-0.153815	0.258314	0	3.20172
-0.0181127	0.266002	0	3.18671
-0.183575	0.172088	1	3.12687
0.157555	0.280233	0	3.14707
-0.185832	0.24629	1	3.18929
-0.356749	0.155696	1	3.10111
-0.264569	0.112999	1	3.02992
-0.147412	0.12458	1	3.0815
-0.151734	0.166015	1	3.19274
0.282936	0.294154	0	3.10102
0.160105	0.20935	0	3.19394
0.0257092	0.293841	0	3.17185
-0.290563	0.28125	1	3.18988
-0.216806	0.159654	1	3.0138
-0.0151703	0.281044	0	3.15051
0.194342	0.325978	0	3.18325
-0.0243708	0.182842	0	3.14356
-0.165808	0.151675	1	3.20468
0.21743	0.35922	0	3.15719
0.0702193	0.199244	0	3.14089
-0.0809343	0.165482	0	3.18396
0.157805	0.280544	0	3.1499
0.159391	0.250569	0	3.16683
0.159444	0.419873	0	3.06624
0.264227	0.329059	0	3.18134
0.0145407	0.204128	0	3.20822
-0.0919471	0.223069	1	3.18146
-0.327547	0.201138	1	3.18945
0.0148522	0.242464	0	3.16319
-0.139183	0.210669	1	3.1653
0.255765	0.321456	0	3.10658
-0.0149129	0.0965453	0	3.16485
-0.161658	0.153368	1	3.13642
0.206184	0.225513	0	3.20997
0.0913193	0.216566	0	3.16609
-0.288005	0.2288	1	3.12115
-0.200469	0.141511	1	3.16739
-0.0028197	0.199832	0	3.05836
0.014193	0.198803	0	3.13944
-0.362689	0.137991	1	3.14958
-0.425389	0.0801865	1	3.05259
0.00547396	0.11926	0	3.10578
0.192533	0.219756	0	3.1579
-0.108989	0.109566	1	3.19584
0.126199	0.181078	0	3.16919
0.058986	0.108507	0	3.10775
-0.255765	0.11933	1	2.8927
-0.0883359	0.208109	0	3.0669
-0.17079	0.23389	1	3.14408
0.240406	0.277499	0	3.18018
-0.0178824	0.184246	0	3.13319
-0.101476	0.18616	1	3.17092
-0.137062	0.149143	0	3.22438
-0.481484	0.112843	1	3.17669
0.105791	0.30094	0	3.01918
0.100989	0.124763	0	3.14813
-0.0244668	0.276304	0	3.22272
-0.280746	0.29794	1	3.18116
-0.155478	0.168839	1	3.14082
-0.110519	0.199906	0	3.19985
-0.0802422	0.307226	0	3.20494
0.0529189	0.174231	0	2.57982
-0.0970631	0.274634	0	3.07583
-0.201089	0.166375	1	3.15386
-0.343817	0.293082	1	3.19152
0.140403	0.280578	0	3.16126
0.0271523	0.1211	0	3.09712
-0.408518	0.202436	1	3.15359
-0.129064	0.205992	0	3.07712
-0.126514	0.136789	0	3.13404
0.0800097	0.194573	0	3.14039
-0.092198	0.235086	0	3.10028
-0.00253289	0.136721	0	3.19085
-0.102095	0.0158539	1	3.06843
-0.0220785	0.240092	0	2.80054
-0.301923	0.210823	1	3.06039
-0.18387	0.0933609	0	3.07629
-0.024829	0.181991	0	3.14249
-0.255714	0.0775452	1	3.12022
-0.0817542	0.123762	0	2.8293
-0.0913916	0.105264	0	3.12479
-0.197533	0.197185	1	3.16904
-0.411573	0.195656	1	3.13331
-0.033274	0.195072	0	3.19616
-0.0527055	0.281395	0	3.1329
-0.0977845	0.271585	1	3.11621
-0.153752	0.265327	0	3.18376
-0.0841075	0.312295	0	3.21468
-0.355854	0.208637	1	3.18532
0.0950879	0.282544	0	3.06495
-0.0467458	0.171501	0	2.82388
-0.18999	0.128646	1	3.01198
-0.0586986	0.232574	0	3.05244
-0.162288	0.170323	1	3.05701
-0.0984437	0.259224	0	3.13414
0.0962198	0.251741	0	3.00035
0.0756206	0.258737	0	3.13539
-0.0560087	0.258918	0	3.09247
-0.164862	0.151616	1	3.10516
-0.0354983	0.19059	0	3.01155
-0.0450944	0.282531	0	3.10465
-0.0160221	0.256777	0	3.07179
0.0518436	0.19963	0	3.1305
-0.0707019	0.0839775	0	3.20049
0.0379732	0.125463	0	3.14077
-0.0909884	0.227295	0	3.15323
0.0748479	0.195856	0	3.06643
-0.238357	0.272438	1	3.19384
-0.205767	0.22973	1	3.12208
-0.207529	0.238463	1	3.17033
-0.116536	0.29777	1	3.20566
0.1031	0.245837	0	3.09396
-0.132745	0.224044	1	2.90617
-0.163338	0.116004	1	2.92949
-0.27559	0.179211	1	3.09233
-0.0860947	0.230529	0	3.20361
-0.18323	0.124617	1	2.99673
0.168091	0.284551	0	2.90091
0.0092459	0.224926	0	3.0493
0.265969	0.338615	0	3.12562
-0.149359	0.234053	1	3.15731
-0.246613	0.200055	1	3.14573
-0.0182217	0.266015	0	3.03825
-0.0270148	0.339909	0	3.17887
-0.0863941	0.327554	0	3.19068
-0.0906639	0.195409	0	3.04577
-0.330842	0.129943	1	3.11166
0.0134747	0.220222	0	3.06011
-0.0955707	0.192453	0	3.14136
-0.031657	0.262065	0	3.17205
-0.0848976	0.231704	1	3.19347
-0.144821	0.160106	1	3.05458
0.173675	0.144039	0	3.15276
-0.227132	0.220721	1	3.2106
-0.132018	0.18735	1	3.08232
-0.256187	0.135313	1	3.10213
-0.129682	0.160549	1	2.92196
-0.317641	0.0850962	1	3.19427
-0.226996	0.0729962	1	3.0713
-0.430581	0.0194265	1	3.09545
-0.381359	0.0712107	1	3.05371
-0.291798	0.00254384	1	3.10526
-0.234855	0.111722	1	3.13863
-0.313395	0.210455	1	3.06704
-0.351065	-0.00657114	1	3.13398
-0.335483	0.00303832	1	3.06259
-0.255269	0.0540355	1	3.07133
-0.049924	0.156709	0	2.48725
-0.323919	0.0103283	1	2.71835
-0.154443	0.152584	0	3.14138
-0.163772	0.156637	1	3.08146
-0.0990949	0.140523	0	3.17196
0.0558982	0.262394	0	3.18528
-0.279685	0.229276	1	3.16905
-0.0581237	0.249389	0	3.18238
0.122097	0.248924	0	3.03597
0.132561	0.287525	0	3.09788
-0.222024	0.123047	1	3.18473
-0.0956374	0.316655	1	3.10678
-0.0258035	0.235587	0	3.14623
0.0307432	0.261513	0	2.95783
-0.100574	0.234326	1	2.92148
-0.306919	0.129601	1	3.05028
-0.203129	0.169785	1	3.06324
-0.110069	0.255657	0	3.17879
-0.0729302	0.245303	0	3.16954
-0.191154	0.270634	1	3.18038
-0.0560055	0.228528	0	3.03788
0.0196971	0.313385	0	3.14584
-0.234628	0.190133	1	3.20476
0.0702704	0.164125	0	3.04542
-0.245921	0.190239	1	3.20731
-0.185813	0.184986	1	3.14032
0.0588527	0.283395	0	3.10679
0.214576	0.256918	0	3.06838
0.0981507	0.107099	0	3.17951
-0.0253241	0.141778	0	2.90787
0.13717	0.278308	0	2.93912
-0.252674	0.179413	1	3.08001
-0.026857	0.319946	0	3.08999
-0.263687	0.0724827	1	2.28903
-0.413212	0.1564	1	3.06886
-0.191714	0.170372	1	2.95336
-0.118942	0.168379	0	3.17352
-0.139894	0.265339	1	3.09311
-0.110495	0.215382	0	3.10553
-0.273615	0.140148	1	3.18173
-0.16251	0.170944	1	2.73329
-0.188998	0.235186	1	3.1278
0.0116754	0.256371	0	2.87413
-0.0468644	0.20238	1	3.01627
-0.205539	0.124949	1	3.05145
-0.120615	0.2223	1	3.08769
-0.28332	0.0622405	1	2.67149
-0.323953	0.0576456	1	2.53381
-0.00656436	0.234506	0	3.13231
0.0842644	0.179346	0	3.02775
-0.118147	0.163506	1	3.01065
-0.0828043	0.0894924	0	2.64604
-0.0226091	0.147236	0	2.63366
0.0466073	0.200471	0	1.84665
-0.0038282	0.235376	0	3.02814
-0.0563535	0.312771	0	3.09064
-0.0340845	0.235228	0	2.28928
0.0274918	0.260339	0	2.60628
-0.0646873	0.134748	0	2.63516
-0.177008	0.169903	1	3.02946
-0.0330632	0.226643	0	3.03971
0.262198	0.38044	0	2.78696
-0.248791	0.197026	1	3.16677
0.0985497	0.372012	0	2.76284
-0.195139	0.237884	1	3.0047
-0.0768178	0.21463	1	2.99913
-0.0182035	0.279041	0	3.00028
-0.336557	0.29445	1	3.0492
-0.391284	0.150029	1	3.09777
0.0187731	0.127712	0	2.57393
-0.205827	0.10314	1	2.14752
-0.144668	0.239024	1	2.95072
-0.35514	0.0704045	1	3.03852
-0.201726	0.0437133	1	2.97316
0.0481374	0.282203	0	2.98391
-0.119047	0.225779	1	3.10549
0.00405849	0.174094	0	3.19681
0.0299626	0.194332	0	3.08551
-0.150332	0.243665	0	3.15934
-0.132086	0.227102	0	3.17
-0.163045	0.177071	1	3.10526
-0.368856	0.198769	1	3.17524
0.0427825	0.295421	0	3.10857
-0.184105	0.203883	1	3.19186
-0.25874	0.210795	1	3.145
-0.482337	0.170977	1	3.06237
0.181579	0.339121	0	2.53811
-0.159494	0.214931	1	3.06889
-0.118534	0.262926	0	3.1186
0.023201	0.26939	0	2.83342
-0.220964	0.0876267	1	2.54057
-0.316733	0.0654025	1	2.68998
0.19352	0.275965	0	2.61387
-0.0271548	0.159306	0	3.07204
-0.0761092	0.151826	0	3.15483
-0.0601855	0.0947292	0	2.92544
-0.219463	-0.0145494	1	3.10441
-0.325221	0.0674129	1	2.66245
-0.111777	0.252776	0	2.92349
-0.0678496	0.214812	0	2.82051
0.23646	0.180444	0	3.03477
0.0250843	0.181809	0	3.03874
-0.211992	0.196521	1	3.05846
-0.27912	0.0887205	1	2.82322
-0.171962	0.055452	1	2.84447
-0.121558	0.110043	1	2.91177
-0.122532	0.189068	1	3.14592
-0.326574	0.0604843	1	3.06779
-0.255483	0.185109	1	3.11061
-0.203188	0.0930524	1	2.38983
-0.280155	0.0314548	1	2.63442
0.000721224	0.209699	0	3.14261
-0.0289428	0.123221	0	2.8485
-0.0888334	0.110279	0	3.1269
-0.245423	0.0270861	1	2.9709
-0.173197	0.0775562	1	2.84568
-0.102267	0.0174474	0	3.13354
-0.0807509	0.121432	1	3.04006
-0.264306	-0.0304423	1	2.94135
-0.225995	-0.0421528	1	2.86071
-0.150837	0.00245312	1	2.6279
-0.0610933	0.165813	0	3.07586
-0.345774	0.00691467	1	3.07668
-0.223646	0.0315213	1	3.06144
-0.238366	-0.0549103	1	2.78975
-0.214965	0.0157505	1	3.1569
-0.2674	-0.0551284	1	2.90657
-0.138287	0.0714387	1	2.8676
-0.137931	0.0562213	1	3.07133
-0.112229	0.0699605	1	2.96603
-0.348597	-0.0336186	1	3.12645
-0.134151	0.0735167	1	3.00341
-0.138796	0.0288513	1	2.37957
-0.170021	0.0910584	0	2.96145
-0.455643	-0.0241344	1	3.05693
-0.13891	0.0101629	1	2.08349
-0.207371	-0.0441541	1	2.11684
-0.185275	-0.0175382	1	2.63564
-0.133202	0.0497293	1	3.06563
-0.311045	0.0160763	1	3.01219
-0.423748	-0.192676	1	2.46375
-0.198444	-0.0416133	1	2.34857
-0.19382	0.028721	1	2.9707
-0.364598	-0.0434256	1	3.02685
-0.358121	-0.0341849	1	2.97253
-0.203853	-0.0332468	1	2.65064
-0.134446	0.0632741	1	2.66807
-0.134261	0.0652068	1	2.20416
-0.07913	0.049108	0	2.87811
-0.13996	0.123522	0	3.21361
-0.214572	0.147091	1	3.16558
-0.0536634	0.152552	0	3.03458
-0.231303	0.1927	1	3.18091
0.175828	0.161809	0	3.16178
0.115253	0.197464	0	3.10985
-0.0841823	0.21085	0	3.20238
-0.340935	0.17271	1	3.19649
-0.304447	0.106434	1	3.07546
-0.186773	0.108259	1	3.11464
-0.375101	0.0263027	1	3.04058
-0.132483	0.19473	1	3.11832
-0.293007	0.0203553	1	2.78572
-0.108556	0.100631	0	2.85621
-0.377375	0.0472133	1	2.87116
-0.327691	0.140037	1	3.17292
-0.197623	0.0468223	1	2.56716
-0.154011	0.136285	1	2.83062
-0.0477689	0.199358	0	2.83019
-0.030297	0.165415	0	2.99091
-0.184601	0.028315	1	2.48253
0.0264661	0.122807	0	3.11261
0.0403192	0.174603	0	3.09626
-0.0284158	0.105195	0	2.90958
0.0445634	0.218135	0	3.04207
-0.103242	0.314928	1	3.17897
-0.176169	0.293037	1	3.12899
0.00745769	0.314026	0	3.19968
-0.0405896	0.398502	0	3.12979
-0.0297084	0.342827	0	3.15134
-0.235326	0.236975	1	3.11086
-0.0428731	0.151215	0	2.9633
-0.103986	0.208256	0	3.10704
-0.231222	0.0621475	1	3.10071
0.0996735	0.27436	0	3.17611
-0.0870229	0.168051	1	2.91133
-0.312597	0.155168	1	2.97334
-0.289093	-0.0211431	1	2.49599
-0.0172138	0.203703	0	3.1745
-0.136452	0.126583	0	2.93291
-0.244395	0.138141	1	2.92838
-0.0238592	0.154733	1	2.46703
-0.190927	0.026874	1	2.7153
-0.30062	-0.0198923	1	2.43985
-0.099128	0.0873662	1	2.17544
-0.436882	-0.0639998	1	2.81914
-0.344978	0.0274321	1	3.00479
-0.175066	0.0791446	1	2.69995
-0.0481046	0.207983	0	3.0126
-0.234133	0.245079	1	3.0533
-0.169689	0.218301	1	3.13139
-0.395568	0.0945434	1	3.07566
-0.215888	0.220309	1	3.17436
-0.144714	0.187832	1	3.10161
-0.251263	0.119647	1	3.19194
[truncated: 7,601 more rows]

## Sheet: Fig. 4f
individual-level r (connectivity entropy, hierarchical index)
0.565794
0.470299
0.580115
0.257505
0.187825
0.10641
0.179202
0.120914
0.412165
0.63108
0.670839
0.0799636
0.432767
-0.00624823
0.416464
0.708635
0.577794
0.194896
0.209763
0.164596
0.529574
0.55151
0.329053
0.438925
0.390361
0.481789
0.600577
0.183724
0.306068
0.470891
0.0964411
0.453505
0.196567
0.683547
0.548135
0.364879
0.21159
0.331438
0.660624
0.540103
0.435138
0.225147
0.4627
0.0162359
0.00141183
0.343671
0.338206
0.492217
0.092965
0.454334
0.028532
0.524017
0.239632
0.354595
0.428233
0.567111
0.387721
0.572445
0.313505
0.488104
0.0515515
0.0671549
0.0941668
0.581483
0.0377848
0.567443
0.574179
0.510168
0.555391
0.383041
0.634666
0.605881
0.0586017
0.103615
0.531438
0.378167
0.299521
0.285137
0.473028
0.309347
0.403225
0.26961
0.406833
0.233938
0.356398
0.0545397
0.308671
0.164588
0.024892
0.64347
0.567825
0.358153
0.288958
0.318281
0.311411
0.30721
0.495875
0.232583
0.321335
0.415683

## Sheet: Fig. 5c
ts	state	signal
1	high vigilance	5.80749
2	high vigilance	5.7918
3	high vigilance	5.86558
4	high vigilance	6.02902
5	high vigilance	6.25454
6	high vigilance	6.47905
7	high vigilance	6.60126
8	high vigilance	6.48529
9	high vigilance	5.97094
10	high vigilance	4.89018
11	high vigilance	3.088
12	high vigilance	0.44521
13	high vigilance	-3.10005
14	high vigilance	-7.53501
15	high vigilance	-12.762
16	high vigilance	-18.5967
17	high vigilance	-24.7762
18	high vigilance	-30.9759
19	high vigilance	-36.8343
20	high vigilance	-41.9822
21	high vigilance	-46.0752
22	high vigilance	-48.8241
23	high vigilance	-50.021
24	high vigilance	-49.559
25	high vigilance	-47.4423
26	high vigilance	-43.7855
27	high vigilance	-38.8043
28	high vigilance	-32.7954
29	high vigilance	-26.1101
30	high vigilance	-19.1235
1	high vigilance	12.7957
2	high vigilance	10.3675
3	high vigilance	7.96441
4	high vigilance	5.6202
5	high vigilance	3.36469
6	high vigilance	1.22229
7	high vigilance	-0.790677
8	high vigilance	-2.66949
9	high vigilance	-4.42463
10	high vigilance	-6.08463
11	high vigilance	-7.6971
12	high vigilance	-9.32726
13	high vigilance	-11.0535
14	high vigilance	-12.9601
15	high vigilance	-15.128
16	high vigilance	-17.6247
17	high vigilance	-20.4935
18	high vigilance	-23.7449
19	high vigilance	-27.3504
20	high vigilance	-31.2389
21	high vigilance	-35.2976
22	high vigilance	-39.3762
23	high vigilance	-43.2958
24	high vigilance	-46.8602
25	high vigilance	-49.8705
26	high vigilance	-52.141
27	high vigilance	-53.5156
28	high vigilance	-53.8825
29	high vigilance	-53.1865
30	high vigilance	-51.4374
1	high vigilance	-3.7916
2	high vigilance	-2.32175
3	high vigilance	-0.756373
4	high vigilance	1.0581
5	high vigilance	3.20865
6	high vigilance	5.68902
7	high vigilance	8.3876
8	high vigilance	11.0924
9	high vigilance	13.5126
10	high vigilance	15.3151
11	high vigilance	16.1694
12	high vigilance	15.7969
13	high vigilance	14.0158
14	high vigilance	10.7762
15	high vigilance	6.17983
16	high vigilance	0.481993
17	high vigilance	-5.92599
18	high vigilance	-12.5512
19	high vigilance	-18.8465
20	high vigilance	-24.2659
21	high vigilance	-28.3203
22	high vigilance	-30.6286
23	high vigilance	-30.9564
24	high vigilance	-29.2406
25	high vigilance	-25.5953
26	high vigilance	-20.2987
27	high vigilance	-13.7645
28	high vigilance	-6.49913
29	high vigilance	0.950368
30	high vigilance	8.05033
1	high vigilance	17.1579
2	high vigilance	22.361
3	high vigilance	27.7366
4	high vigilance	32.9909
5	high vigilance	37.7745
6	high vigilance	41.7124
7	high vigilance	44.4408
8	high vigilance	45.6473
9	high vigilance	45.1076
10	high vigilance	42.7158
11	high vigilance	38.5019
12	high vigilance	32.6356
13	high vigilance	25.4145
14	high vigilance	17.2385
15	high vigilance	8.57314
16	high vigilance	-0.0927658
17	high vigilance	-8.29152
18	high vigilance	-15.6166
19	high vigilance	-21.7544
20	high vigilance	-26.5045
21	high vigilance	-29.7866
22	high vigilance	-31.6345
23	high vigilance	-32.1779
24	high vigilance	-31.617
25	high vigilance	-30.1915
26	high vigilance	-28.1499
27	high vigilance	-25.7225
28	high vigilance	-23.1015
29	high vigilance	-20.4298
30	high vigilance	-17.7988
1	high vigilance	16.2613
2	high vigilance	22.3068
3	high vigilance	28.4181
4	high vigilance	34.2693
5	high vigilance	39.4865
6	high vigilance	43.6825
7	high vigilance	46.4966
8	high vigilance	47.6337
9	high vigilance	46.8987
10	high vigilance	44.2208
11	high vigilance	39.6643
12	high vigilance	33.4251
13	high vigilance	25.813
14	high vigilance	17.2222
15	high vigilance	8.09552
16	high vigilance	-1.11516
17	high vigilance	-9.98539
18	high vigilance	-18.1486
19	high vigilance	-25.3176
20	high vigilance	-31.2956
21	high vigilance	-35.9775
22	high vigilance	-39.3434
23	high vigilance	-41.4455
24	high vigilance	-42.3925
25	high vigilance	-42.3338
26	high vigilance	-41.4451
27	high vigilance	-39.9161
28	high vigilance	-37.9424
29	high vigilance	-35.7185
30	high vigilance	-33.4329
1	high vigilance	16.4041
2	high vigilance	19.0723
3	high vigilance	21.6998
4	high vigilance	24.017
5	high vigilance	25.7762
6	high vigilance	26.7771
7	high vigilance	26.8845
8	high vigilance	26.0392
9	high vigilance	24.2588
10	high vigilance	21.6304
11	high vigilance	18.297
12	high vigilance	14.4391
13	high vigilance	10.2539
14	high vigilance	5.93645
15	high vigilance	1.66287
16	high vigilance	-2.42145
17	high vigilance	-6.2083
18	high vigilance	-9.62779
19	high vigilance	-12.6445
20	high vigilance	-15.2498
21	high vigilance	-17.4515
22	high vigilance	-19.2626
23	high vigilance	-20.6896
24	high vigilance	-21.7236
25	high vigilance	-22.3344
26	high vigilance	-22.4689
27	high vigilance	-22.055
28	high vigilance	-21.0108
29	high vigilance	-19.2586
30	high vigilance	-16.7407
1	high vigilance	4.50848
2	high vigilance	4.77218
3	high vigilance	5.04625
4	high vigilance	5.40433
5	high vigilance	5.90333
6	high vigilance	6.57281
7	high vigilance	7.40755
8	high vigilance	8.36438
9	high vigilance	9.36394
10	high vigilance	10.2973
11	high vigilance	11.0367
12	high vigilance	11.4499
13	high vigilance	11.4148
14	high vigilance	10.8344
15	high vigilance	9.64876
16	high vigilance	7.84299
17	high vigilance	5.45019
18	high vigilance	2.5492
19	high vigilance	-0.742368
20	high vigilance	-4.27876
21	high vigilance	-7.89888
22	high vigilance	-11.4395
23	high vigilance	-14.7478
24	high vigilance	-17.6911
25	high vigilance	-20.1651
26	high vigilance	-22.0977
27	high vigilance	-23.4512
28	high vigilance	-24.221
29	high vigilance	-24.433
30	high vigilance	-24.1387
1	high vigilance	-3.94262
2	high vigilance	-4.77103
3	high vigilance	-4.92464
4	high vigilance	-4.35067
5	high vigilance	-3.0687
6	high vigilance	-1.17196
7	high vigilance	1.17922
8	high vigilance	3.77143
9	high vigilance	6.35828
10	high vigilance	8.6847
11	high vigilance	10.5126
12	high vigilance	11.6449
13	high vigilance	11.9466
14	high vigilance	11.3582
15	high vigilance	9.90249
16	high vigilance	7.68304
17	high vigilance	4.87353
18	high vigilance	1.70042
19	high vigilance	-1.58003
20	high vigilance	-4.70769
21	high vigilance	-7.44443
22	high vigilance	-9.59699
23	high vigilance	-11.0343
24	high vigilance	-11.6975
25	high vigilance	-11.6014
26	high vigilance	-10.8289
27	high vigilance	-9.51693
28	high vigilance	-7.83908
29	high vigilance	-5.98408
30	high vigilance	-4.13473
1	high vigilance	4.03677
2	high vigilance	8.04434
3	high vigilance	12.2646
4	high vigilance	16.4386
5	high vigilance	20.3002
6	high vigilance	23.5927
7	high vigilance	26.0852
8	high vigilance	27.5891
9	high vigilance	27.9715
10	high vigilance	27.1659
11	high vigilance	25.1788
12	high vigilance	22.0905
13	high vigilance	18.0512
14	high vigilance	13.2704
15	high vigilance	8.00203
16	high vigilance	2.52564
17	high vigilance	-2.87462
18	high vigilance	-7.93083
19	high vigilance	-12.4101
20	high vigilance	-16.1293
21	high vigilance	-18.9642
22	high vigilance	-20.8521
23	high vigilance	-21.7878
24	high vigilance	-21.8134
25	high vigilance	-21.005
26	high vigilance	-19.4556
27	high vigilance	-17.2602
28	high vigilance	-14.5023
29	high vigilance	-11.2449
30	high vigilance	-7.52732
1	high vigilance	29.932
2	high vigilance	36.1229
3	high vigilance	41.9756
4	high vigilance	47.171
5	high vigilance	51.3611
6	high vigilance	54.1982
7	high vigilance	55.3689
8	high vigilance	54.6301
9	high vigilance	51.8409
10	high vigilance	46.9876
11	high vigilance	40.1963
12	high vigilance	31.731
13	high vigilance	21.9783
14	high vigilance	11.4165
15	high vigilance	0.576599
16	high vigilance	-10.0035
17	high vigilance	-19.8236
18	high vigilance	-28.4607
19	high vigilance	-35.5976
20	high vigilance	-41.0394
21	high vigilance	-44.7149
22	high vigilance	-46.6659
23	high vigilance	-47.0264
24	high vigilance	-45.9949
25	high vigilance	-43.8057
26	high vigilance	-40.7024
27	high vigilance	-36.9161
28	high vigilance	-32.6527
29	high vigilance	-28.0873
30	high vigilance	-23.3667
1	high vigilance	5.46654
2	high vigilance	9.79045
3	high vigilance	14.8586
4	high vigilance	20.3986
5	high vigilance	26.058
6	high vigilance	31.4338
7	high vigilance	36.109
8	high vigilance	39.6942
9	high vigilance	41.8687
10	high vigilance	42.4155
11	high vigilance	41.2466
12	high vigilance	38.4152
13	high vigilance	34.1108
14	high vigilance	28.6407
15	high vigilance	22.3983
16	high vigilance	15.8222
17	high vigilance	9.35359
18	high vigilance	3.39573
19	high vigilance	-1.71905
20	high vigilance	-5.75114
21	high vigilance	-8.56306
22	high vigilance	-10.1169
23	high vigilance	-10.4618
24	high vigilance	-9.7144
25	high vigilance	-8.03669
26	high vigilance	-5.6139
27	high vigilance	-2.63616
28	high vigilance	0.714413
29	high vigilance	4.27019
30	high vigilance	7.87847
1	high vigilance	3.64085
2	high vigilance	6.51337
3	high vigilance	10.5825
4	high vigilance	15.65
5	high vigilance	21.3788
6	high vigilance	27.3165
7	high vigilance	32.9338
8	high vigilance	37.6751
9	high vigilance	41.0147
10	high vigilance	42.513
11	high vigilance	41.8648
12	high vigilance	38.9347
13	high vigilance	33.7745
14	high vigilance	26.6209
15	high vigilance	17.8733
16	high vigilance	8.05538
17	high vigilance	-2.23645
18	high vigilance	-12.39
19	high vigilance	-21.8341
20	high vigilance	-30.0894
21	high vigilance	-36.8061
22	high vigilance	-41.7882
23	high vigilance	-44.9987
24	high vigilance	-46.5497
25	high vigilance	-46.6769
26	high vigilance	-45.7031
27	high vigilance	-43.9945
28	high vigilance	-41.9145
29	high vigilance	-39.7805
30	high vigilance	-37.8274
1	high vigilance	-4.28095
2	high vigilance	12.5473
3	high vigilance	30.7804
4	high vigilance	49.5736
5	high vigilance	67.9917
6	high vigilance	85.0628
7	high vigilance	99.8376
8	high vigilance	111.453
9	high vigilance	119.193
10	high vigilance	122.544
11	high vigilance	121.243
12	high vigilance	115.301
13	high vigilance	105.021
14	high vigilance	90.9785
15	high vigilance	73.9978
16	high vigilance	55.0927
17	high vigilance	35.4004
18	high vigilance	16.0999
19	high vigilance	-1.67378
20	high vigilance	-16.9126
21	high vigilance	-28.8115
22	high vigilance	-36.8287
23	high vigilance	-40.7265
24	high vigilance	-40.59
25	high vigilance	-36.8185
26	high vigilance	-30.0929
27	high vigilance	-21.3169
28	high vigilance	-11.5388
29	high vigilance	-1.85711
30	high vigilance	6.67893
1	high vigilance	-41.429
2	high vigilance	-35.9304
3	high vigilance	-28.1563
4	high vigilance	-18.8096
5	high vigilance	-8.72087
6	high vigilance	1.23171
7	high vigilance	10.2021
8	high vigilance	17.4501
9	high vigilance	22.4007
10	high vigilance	24.6858
11	high vigilance	24.1634
12	high vigilance	20.9159
13	high vigilance	15.2269
14	high vigilance	7.54198
15	high vigilance	-1.58286
16	high vigilance	-11.5382
17	high vigilance	-21.7171
18	high vigilance	-31.5638
19	high vigilance	-40.611
20	high vigilance	-48.5022
21	high vigilance	-54.9984
22	high vigilance	-59.971
23	high vigilance	-63.3838
24	high vigilance	-65.2675
25	high vigilance	-65.6929
26	high vigilance	-64.7461
27	high vigilance	-62.5103
28	high vigilance	-59.0552
29	high vigilance	-54.4366
30	high vigilance	-48.7049
1	high vigilance	12.369
2	high vigilance	15.7882
3	high vigilance	19.5031
4	high vigilance	23.1865
5	high vigilance	26.4848
6	high vigilance	29.0577
7	high vigilance	30.6166
8	high vigilance	30.9584
9	high vigilance	29.9893
10	high vigilance	27.7356
11	high vigilance	24.3402
12	high vigilance	20.0463
13	high vigilance	15.17
14	high vigilance	10.0668
15	high vigilance	5.09442
16	high vigilance	0.578897
17	high vigilance	-3.21583
18	high vigilance	-6.10981
19	high vigilance	-8.02046
20	high vigilance	-8.96663
21	high vigilance	-9.06377
22	high vigilance	-8.5109
23	high vigilance	-7.57049
24	high vigilance	-6.54242
25	high vigilance	-5.73352
26	high vigilance	-5.425
27	high vigilance	-5.84054
28	high vigilance	-7.11838
29	high vigilance	-9.29093
30	high vigilance	-12.275
1	high vigilance	5.60009
2	high vigilance	5.47836
3	high vigilance	5.10594
4	high vigilance	4.50772
5	high vigilance	3.69898
6	high vigilance	2.68296
7	high vigilance	1.45381
8	high vigilance	0.00345902
9	high vigilance	-1.66983
10	high vigilance	-3.55392
11	high vigilance	-5.61823
12	high vigilance	-7.81362
13	high vigilance	-10.0766
14	high vigilance	-12.3374
15	high vigilance	-14.5296
16	high vigilance	-16.5995
17	high vigilance	-18.5133
18	high vigilance	-20.2588
19	high vigilance	-21.8429
20	high vigilance	-23.2828
21	high vigilance	-24.595
22	high vigilance	-25.7817
23	high vigilance	-26.8196
24	high vigilance	-27.6524
25	high vigilance	-28.189
26	high vigilance	-28.3096
27	high vigilance	-27.8774
28	high vigilance	-26.7568
29	high vigilance	-24.8351
30	high vigilance	-22.0444
1	high vigilance	17.6435
2	high vigilance	23.4781
3	high vigilance	29.1644
4	high vigilance	34.2238
5	high vigilance	38.2273
6	high vigilance	40.8349
7	high vigilance	41.8254
8	high vigilance	41.1143
9	high vigilance	38.7566
10	high vigilance	34.9369
11	high vigilance	29.9458
12	high vigilance	24.147
13	high vigilance	17.9379
14	high vigilance	11.7084
15	high vigilance	5.80197
16	high vigilance	0.484359
17	high vigilance	-4.07764
18	high vigilance	-7.82416
19	high vigilance	-10.7964
20	high vigilance	-13.1173
21	high vigilance	-14.9626
22	high vigilance	-16.524
23	high vigilance	-17.9729
24	high vigilance	-19.4271
25	high vigilance	-20.927
26	high vigilance	-22.4239
27	high vigilance	-23.7824
28	high vigilance	-24.797
29	high vigilance	-25.2189
30	high vigilance	-24.7919
1	high vigilance	31.4278
2	high vigilance	28.7713
3	high vigilance	26.6866
4	high vigilance	25.4055
5	high vigilance	25.0166
6	high vigilance	25.4501
7	high vigilance	26.4812
8	high vigilance	27.7513
9	high vigilance	28.807
10	high vigilance	29.1506
11	high vigilance	28.2986
12	high vigilance	25.8402
13	high vigilance	21.4893
14	high vigilance	15.1253
15	high vigilance	6.8168
16	high vigilance	-3.17421
17	high vigilance	-14.4075
18	high vigilance	-26.2981
19	high vigilance	-38.1649
20	high vigilance	-49.2886
21	high vigilance	-58.9743
22	high vigilance	-66.6124
23	high vigilance	-71.7314
24	high vigilance	-74.0396
25	high vigilance	-73.4491
26	high vigilance	-70.083
27	high vigilance	-64.2627
28	high vigilance	-56.4788
29	high vigilance	-47.3459
30	high vigilance	-37.5485
1	high vigilance	0.756117
2	high vigilance	-0.239516
3	high vigilance	-0.98713
4	high vigilance	-1.32449
5	high vigilance	-1.12462
6	high vigilance	-0.309347
7	high vigilance	1.14125
8	high vigilance	3.18418
9	high vigilance	5.71403
10	high vigilance	8.56879
11	high vigilance	11.5406
12	high vigilance	14.3911
13	high vigilance	16.87
14	high vigilance	18.7366
15	high vigilance	19.7821
16	high vigilance	19.8509
17	high vigilance	18.8584
18	high vigilance	16.8053
19	high vigilance	13.7826
20	high vigilance	9.97038
21	high vigilance	5.62625
22	high vigilance	1.06542
23	high vigilance	-3.36641
24	high vigilance	-7.32517
25	high vigilance	-10.5021
26	high vigilance	-12.6554
27	high vigilance	-13.6367
28	high vigilance	-13.4085
29	high vigilance	-12.0518
30	high vigilance	-9.76095
1	high vigilance	-6.99485
2	high vigilance	2.38409
3	high vigilance	12.4573
4	high vigilance	22.4161
5	high vigilance	31.4415
6	high vigilance	38.7663
7	high vigilance	43.7326
8	high vigilance	45.8411
9	high vigilance	44.7887
10	high vigilance	40.4911
11	high vigilance	33.0882
12	high vigilance	22.9326
13	high vigilance	10.5611
14	high vigilance	-3.34816
15	high vigilance	-18.0296
16	high vigilance	-32.6897
17	high vigilance	-46.5665
18	high vigilance	-58.984
19	high vigilance	-69.395
20	high vigilance	-77.41
21	high vigilance	-82.8096
22	high vigilance	-85.541
23	high vigilance	-85.7001
24	high vigilance	-83.5033
25	high vigilance	-79.2527
26	high vigilance	-73.3
27	high vigilance	-66.0119
28	high vigilance	-57.7416
29	high vigilance	-48.8066
30	high vigilance	-39.4759
1	high vigilance	0.337434
2	high vigilance	1.82457
3	high vigilance	3.40526
4	high vigilance	5.06756
5	high vigilance	6.79252
6	high vigilance	8.55786
7	high vigilance	10.3379
8	high vigilance	12.0995
9	high vigilance	13.7946
10	high vigilance	15.3521
11	high vigilance	16.6711
12	high vigilance	17.6187
13	high vigilance	18.035
14	high vigilance	17.746
15	high vigilance	16.5838
16	high vigilance	14.4134
17	high vigilance	11.1607
18	high vigilance	6.83957
19	high vigilance	1.57137
20	high vigilance	-4.40599
21	high vigilance	-10.7427
22	high vigilance	-16.9968
23	high vigilance	-22.6677
24	high vigilance	-27.242
25	high vigilance	-30.2454
26	high vigilance	-31.2965
27	high vigilance	-30.1552
28	high vigilance	-26.759
29	high vigilance	-21.243
30	high vigilance	-13.9388
1	high vigilance	-4.37384
2	high vigilance	-2.45876
3	high vigilance	0.545629
4	high vigilance	4.5402
5	high vigilance	9.24801
6	high vigilance	14.2426
7	high vigilance	18.9975
8	high vigilance	22.9514
9	high vigilance	25.5786
10	high vigilance	26.458
11	high vigilance	25.3286
12	high vigilance	22.1252
13	high vigilance	16.99
14	high vigilance	10.2577
15	high vigilance	2.4174
16	high vigilance	-5.9439
17	high vigilance	-14.2073
18	high vigilance	-21.79
19	high vigilance	-28.2053
20	high vigilance	-33.1092
21	high vigilance	-36.3279
22	high vigilance	-37.864
23	high vigilance	-37.884
24	high vigilance	-36.6867
25	high vigilance	-34.66
26	high vigilance	-32.23
27	high vigilance	-29.8081
28	high vigilance	-27.7432
29	high vigilance	-26.2826
30	high vigilance	-25.5464
1	high vigilance	-3.90223
2	high vigilance	8.64239
3	high vigilance	22.5138
4	high vigilance	36.7164
5	high vigilance	50.2141
6	high vigilance	62.0137
7	high vigilance	71.2447
8	high vigilance	77.2304
9	high vigilance	79.5424
10	high vigilance	78.0341
11	high vigilance	72.8484
12	high vigilance	64.3996
13	high vigilance	53.3302
14	high vigilance	40.4476
15	high vigilance	26.6477
16	high vigilance	12.8334
17	high vigilance	-0.16341
18	high vigilance	-11.6485
19	high vigilance	-21.1143
20	high vigilance	-28.268
21	high vigilance	-33.0364
22	high vigilance	-35.5488
23	high vigilance	-36.1019
24	high vigilance	-35.1101
25	high vigilance	-33.0492
26	high vigilance	-30.3984
27	high vigilance	-27.5879
28	high vigilance	-24.9583
29	high vigilance	-22.7338
30	high vigilance	-21.0146
1	high vigilance	10.1939
2	high vigilance	15.8207
3	high vigilance	21.9784
4	high vigilance	28.1178
5	high vigilance	33.6512
6	high vigilance	38.0055
7	high vigilance	40.6756
8	high vigilance	41.2712
9	high vigilance	39.5543
10	high vigilance	35.4626
11	high vigilance	29.1174
12	high vigilance	20.8164
13	high vigilance	11.0123
14	high vigilance	0.278846
15	high vigilance	-10.7328
16	high vigilance	-21.3437
17	high vigilance	-30.8996
18	high vigilance	-38.8226
19	high vigilance	-44.6567
20	high vigilance	-48.1047
21	high vigilance	-49.0517
22	high vigilance	-47.5739
23	high vigilance	-43.9302
24	high vigilance	-38.538
25	high vigilance	-31.9344
26	high vigilance	-24.7258
27	high vigilance	-17.5322
28	high vigilance	-10.9297
29	high vigilance	-5.39946
30	high vigilance	-1.28669
1	high vigilance	29.745
2	high vigilance	35.9884
3	high vigilance	41.8902
4	high vigilance	47.1015
5	high vigilance	51.2437
6	high vigilance	53.9413
7	high vigilance	54.8588
8	high vigilance	53.7374
9	high vigilance	50.4267
10	high vigilance	44.9085
11	high vigilance	37.3092
12	high vigilance	27.9
13	high vigilance	17.0853
14	high vigilance	5.37794
15	high vigilance	-6.63368
16	high vigilance	-18.3268
17	high vigilance	-29.0887
18	high vigilance	-38.3617
19	high vigilance	-45.6841
20	high vigilance	-50.7242
21	high vigilance	-53.3052
22	high vigilance	-53.4174
23	high vigilance	-51.2185
24	high vigilance	-47.0213
25	high vigilance	-41.2691
26	high vigilance	-34.5014
27	high vigilance	-27.3111
28	high vigilance	-20.2965
29	high vigilance	-14.0122
30	high vigilance	-8.92079
1	high vigilance	-0.0100552
2	high vigilance	2.95055
3	high vigilance	6.99526
4	high vigilance	11.8745
5	high vigilance	17.2349
6	high vigilance	22.6446
7	high vigilance	27.6312
8	high vigilance	31.7268
9	high vigilance	34.5177
10	high vigilance	35.689
11	high vigilance	35.061
12	high vigilance	32.6111
13	high vigilance	28.4776
14	high vigilance	22.946
15	high vigilance	16.4189
16	high vigilance	9.37374
17	high vigilance	2.31338
18	high vigilance	-4.2838
19	high vigilance	-10.0088
20	high vigilance	-14.557
21	high vigilance	-17.7503
22	high vigilance	-19.5436
23	high vigilance	-20.0183
24	high vigilance	-19.3618
25	high vigilance	-17.8389
26	high vigilance	-15.7575
27	high vigilance	-13.4331
28	high vigilance	-11.1575
29	high vigilance	-9.17259
30	high vigilance	-7.6543
1	high vigilance	11.3727
2	high vigilance	14.3456
3	high vigilance	17.5998
4	high vigilance	20.9071
5	high vigilance	24.0009
6	high vigilance	26.598
7	high vigilance	28.4243
8	high vigilance	29.2429
9	high vigilance	28.8803
10	high vigilance	27.2485
11	high vigilance	24.3593
12	high vigilance	20.3294
13	high vigilance	15.3746
14	high vigilance	9.79363
15	high vigilance	3.94288
16	high vigilance	-1.7953
17	high vigilance	-7.04745
18	high vigilance	-11.4833
19	high vigilance	-14.8456
20	high vigilance	-16.9734
21	high vigilance	-17.8146
22	high vigilance	-17.4285
23	high vigilance	-15.9776
24	high vigilance	-13.7088
25	high vigilance	-10.9278
26	high vigilance	-7.96727
27	high vigilance	-5.1538
28	high vigilance	-2.77607
29	high vigilance	-1.05738
30	high vigilance	-0.13558
1	high vigilance	10.1648
2	high vigilance	13.7815
3	high vigilance	17.1306
4	high vigilance	20.0949
5	high vigilance	22.5829
6	high vigilance	24.5305
7	high vigilance	25.9012
8	high vigilance	26.6817
9	high vigilance	26.877
10	high vigilance	26.5042
11	high vigilance	25.5879
12	high vigilance	24.1565
13	high vigilance	22.2422
14	high vigilance	19.8826
15	high vigilance	17.1247
16	high vigilance	14.0295
17	high vigilance	10.6754
18	high vigilance	7.16078
19	high vigilance	3.60186
20	high vigilance	0.128322
21	high vigilance	-3.12511
22	high vigilance	-6.02947
23	high vigilance	-8.4735
24	high vigilance	-10.3751
25	high vigilance	-11.6905
26	high vigilance	-12.4198
27	high vigilance	-12.6079
28	high vigilance	-12.3406
29	high vigilance	-11.7361
30	high vigilance	-10.9325
1	high vigilance	0.518801
2	high vigilance	-0.276955
3	high vigilance	-1.11644
4	high vigilance	-1.80234
5	high vigilance	-2.16523
6	high vigilance	-2.09345
7	high vigilance	-1.55476
8	high vigilance	-0.606071
9	high vigilance	0.610254
10	high vigilance	1.88342
11	high vigilance	2.96194
12	high vigilance	3.58818
13	high vigilance	3.53468
14	high vigilance	2.63717
15	high vigilance	0.819843
16	high vigilance	-1.8904
17	high vigilance	-5.36232
18	high vigilance	-9.37122
19	high vigilance	-13.6206
20	high vigilance	-17.7722
21	high vigilance	-21.4797
22	high vigilance	-24.4241
23	high vigilance	-26.3453
24	high vigilance	-27.0679
25	high vigilance	-26.5186
26	high vigilance	-24.7341
27	high vigilance	-21.859
28	high vigilance	-18.1326
29	high vigilance	-13.8673
30	high vigilance	-9.41942
1	high vigilance	2.13301
2	high vigilance	4.50893
3	high vigilance	8.14633
4	high vigilance	12.8745
5	high vigilance	18.3521
6	high vigilance	24.0996
7	high vigilance	29.5509
8	high vigilance	34.1195
9	high vigilance	37.2692
10	high vigilance	38.5799
11	high vigilance	37.8013
12	high vigilance	34.8848
13	high vigilance	29.9922
14	high vigilance	23.4782
15	high vigilance	15.8505
16	high vigilance	7.71262
17	high vigilance	-0.302605
18	high vigilance	-7.60115
19	high vigilance	-13.6885
20	high vigilance	-18.2161
21	high vigilance	-21.0094
22	high vigilance	-22.0738
23	high vigilance	-21.5807
24	high vigilance	-19.836
25	high vigilance	-17.2356
26	high vigilance	-14.2147
27	high vigilance	-11.1971
28	high vigilance	-8.54974
29	high vigilance	-6.54732
30	high vigilance	-5.35067
1	high vigilance	-4.68287
2	high vigilance	-1.579
3	high vigilance	1.85791
4	high vigilance	5.34974
5	high vigilance	8.60945
6	high vigilance	11.3671
7	high vigilance	13.3933
8	high vigilance	14.5171
9	high vigilance	14.638
10	high vigilance	13.7299
11	high vigilance	11.8384
12	high vigilance	9.07196
13	high vigilance	5.5891
14	high vigilance	1.58258
15	high vigilance	-2.73646
16	high vigilance	-7.15341
17	high vigilance	-11.4629
18	high vigilance	-15.4788
19	high vigilance	-19.041
20	high vigilance	-22.0202
21	high vigilance	-24.3198
22	high vigilance	-25.8757
23	high vigilance	-26.6554
24	high vigilance	-26.6541
25	high vigilance	-25.8911
26	high vigilance	-24.4051
27	high vigilance	-22.2491
28	high vigilance	-19.4875
29	high vigilance	-16.1937
30	high vigilance	-12.4505
1	high vigilance	16.161
2	high vigilance	16.8219
3	high vigilance	18.5149
4	high vigilance	20.9955
5	high vigilance	23.9006
6	high vigilance	26.7898
7	high vigilance	29.1977
8	high vigilance	30.6878
9	high vigilance	30.9035
10	high vigilance	29.6082
11	high vigilance	26.7101
12	high vigilance	22.2705
13	high vigilance	16.4937
14	high vigilance	9.70167
15	high vigilance	2.29808
16	high vigilance	-5.27489
17	high vigilance	-12.5793
18	high vigilance	-19.2201
19	high vigilance	-24.8738
20	high vigilance	-29.3075
21	high vigilance	-32.3843
22	high vigilance	-34.0596
23	high vigilance	-34.3687
24	high vigilance	-33.4103
25	high vigilance	-31.3287
26	high vigilance	-28.2979
27	high vigilance	-24.5094
28	high vigilance	-20.164
29	high vigilance	-15.4672
30	high vigilance	-10.627
1	high vigilance	5.7764
2	high vigilance	4.50228
3	high vigilance	2.73539
4	high vigilance	0.679565
5	high vigilance	-1.42467
6	high vigilance	-3.33441
7	high vigilance	-4.83844
8	high vigilance	-5.78629
9	high vigilance	-6.10849
10	high vigilance	-5.8255
11	high vigilance	-5.04431
12	high vigilance	-3.94348
13	high vigilance	-2.74884
14	high vigilance	-1.70365
15	high vigilance	-1.03716
16	high vigilance	-0.936275
17	high vigilance	-1.52386
18	high vigilance	-2.8462
19	high vigilance	-4.87067
20	high vigilance	-7.49276
21	high vigilance	-10.5507
22	high vigilance	-13.8443
23	high vigilance	-17.1562
24	high vigilance	-20.2708
25	high vigilance	-22.9914
26	high vigilance	-25.1525
27	high vigilance	-26.6273
28	high vigilance	-27.3324
29	high vigilance	-27.2278
30	high vigilance	-26.3154
1	high vigilance	9.62567
2	high vigilance	10.7206
3	high vigilance	11.9285
4	high vigilance	13.2148
5	high vigilance	14.5043
6	high vigilance	15.6856
7	high vigilance	16.6246
8	high vigilance	17.1817
9	high vigilance	17.2325
10	high vigilance	16.6869
11	high vigilance	15.5043
12	high vigilance	13.7033
13	high vigilance	11.3622
14	high vigilance	8.61335
15	high vigilance	5.6291
16	high vigilance	2.60389
17	high vigilance	-0.26675
18	high vigilance	-2.80673
19	high vigilance	-4.87721
20	high vigilance	-6.38952
21	high vigilance	-7.31186
22	high vigilance	-7.6692
23	high vigilance	-7.53659
24	high vigilance	-7.027
25	high vigilance	-6.27539
26	high vigilance	-5.42113
27	high vigilance	-4.59095
28	high vigilance	-3.88461
29	high vigilance	-3.36485
30	high vigilance	-3.05264
1	high vigilance	32.4587
2	high vigilance	37.1144
3	high vigilance	40.5646
4	high vigilance	42.7381
5	high vigilance	43.6693
6	high vigilance	43.4777
7	high vigilance	42.3395
8	high vigilance	40.4549
9	high vigilance	38.0174
10	high vigilance	35.1879
11	high vigilance	32.0778
12	high vigilance	28.742
13	high vigilance	25.1835
14	high vigilance	21.3653
15	high vigilance	17.2301
16	high vigilance	12.7213
17	high vigilance	7.80419
18	high vigilance	2.48191
19	high vigilance	-3.1939
20	high vigilance	-9.12045
21	high vigilance	-15.1483
22	high vigilance	-21.0924
23	high vigilance	-26.7473
24	high vigilance	-31.9048
25	high vigilance	-36.3729
26	high vigilance	-39.9912
27	high vigilance	-42.6447
28	high vigilance	-44.272
29	high vigilance	-44.8691
30	high vigilance	-44.488
1	high vigilance	14.23
2	high vigilance	23.9382
3	high vigilance	33.8718
4	high vigilance	43.4398
5	high vigilance	52.0164
6	high vigilance	58.995
7	high vigilance	63.8461
8	high vigilance	66.1712
9	high vigilance	65.7464
10	high vigilance	62.5517
11	high vigilance	56.7792
12	high vigilance	48.8208
13	high vigilance	39.2342
14	high vigilance	28.6904
15	high vigilance	17.9095
16	high vigilance	7.59097
17	high vigilance	-1.65305
18	high vigilance	-9.35277
19	high vigilance	-15.2183
20	high vigilance	-19.1555
21	high vigilance	-21.2578
22	high vigilance	-21.7786
23	high vigilance	-21.0861
24	high vigilance	-19.6093
25	high vigilance	-17.7827
26	high vigilance	-15.9964
27	high vigilance	-14.5579
28	high vigilance	-13.6692
29	high vigilance	-13.4205
30	high vigilance	-13.7975
1	high vigilance	27.5396
2	high vigilance	27.4838
3	high vigilance	26.8326
4	high vigilance	25.567
5	high vigilance	23.6983
6	high vigilance	21.2669
7	high vigilance	18.3381
8	high vigilance	14.9961
9	high vigilance	11.3354
10	high vigilance	7.45272
11	high vigilance	3.43903
12	high vigilance	-0.62559
13	high vigilance	-4.67473
14	high vigilance	-8.65505
15	high vigilance	-12.5229
16	high vigilance	-16.2386
17	high vigilance	-19.7606
18	high vigilance	-23.039
19	high vigilance	-26.0122
20	high vigilance	-28.6051
21	high vigilance	-30.7315
22	high vigilance	-32.2991
23	high vigilance	-33.2174
24	high vigilance	-33.4072
25	high vigilance	-32.8104
26	high vigilance	-31.3998
27	high vigilance	-29.1866
28	high vigilance	-26.2257
29	high vigilance	-22.6172
30	high vigilance	-18.5044
1	high vigilance	61.9399
2	high vigilance	61.4797
3	high vigilance	59.0874
4	high vigilance	55.0402
5	high vigilance	49.7005
6	high vigilance	43.4742
7	high vigilance	36.7691
8	high vigilance	29.9572
9	high vigilance	23.3472
10	high vigilance	17.1663
11	high vigilance	11.5542
12	high vigilance	6.56614
13	high vigilance	2.18382
14	high vigilance	-1.66957
15	high vigilance	-5.11278
16	high vigilance	-8.29026
17	high vigilance	-11.3576
18	high vigilance	-14.4683
19	high vigilance	-17.7627
20	high vigilance	-21.3562
21	high vigilance	-25.3296
22	high vigilance	-29.7188
23	high vigilance	-34.5068
24	high vigilance	-39.6183
25	high vigilance	-44.9183
26	high vigilance	-50.2154
27	high vigilance	-55.2704
28	high vigilance	-59.8102
29	high vigilance	-63.545
30	high vigilance	-66.1883
1	high vigilance	-16.6369
2	high vigilance	-3.00682
3	high vigilance	11.6652
4	high vigilance	26.4334
5	high vigilance	40.3296
6	high vigilance	52.4375
7	high vigilance	61.9617
8	high vigilance	68.2854
9	high vigilance	71.0123
10	high vigilance	69.9906
11	high vigilance	65.3149
12	high vigilance	57.3101
13	high vigilance	46.4971
14	high vigilance	33.5453
15	high vigilance	19.2172
16	high vigilance	4.31002
17	high vigilance	-10.3996
18	high vigilance	-24.2046
19	high vigilance	-36.5061
20	high vigilance	-46.8412
21	high vigilance	-54.899
22	high vigilance	-60.5257
23	high vigilance	-63.72
24	high vigilance	-64.6199
25	high vigilance	-63.4831
26	high vigilance	-60.6624
27	high vigilance	-56.5771
28	high vigilance	-51.6835
29	high vigilance	-46.444
30	high vigilance	-41.2976
1	high vigilance	4.53951
2	high vigilance	7.52765
3	high vigilance	10.6773
4	high vigilance	13.8423
5	high vigilance	16.8636
6	high vigilance	19.5839
7	high vigilance	21.8624
8	high vigilance	23.5891
9	high vigilance	24.6958
10	high vigilance	25.1625
11	high vigilance	25.0186
12	high vigilance	24.3379
13	high vigilance	23.2276
14	high vigilance	21.8152
15	high vigilance	20.2315
16	high vigilance	18.5956
17	high vigilance	17.0016
18	high vigilance	15.51
19	high vigilance	14.144
20	high vigilance	12.8908
21	high vigilance	11.7081
22	high vigilance	10.5335
23	high vigilance	9.2956
24	high vigilance	7.92598
25	high vigilance	6.36918
26	high vigilance	4.59107
27	high vigilance	2.58415
28	high vigilance	0.370059
29	high vigilance	-2.0009
30	high vigilance	-4.45267
1	high vigilance	7.16874
2	high vigilance	10.0012
3	high vigilance	13.1502
4	high vigilance	16.4616
5	high vigilance	19.7302
6	high vigilance	22.7157
7	high vigilance	25.1655
8	high vigilance	26.8407
9	high vigilance	27.5434
10	high vigilance	27.1395
11	high vigilance	25.5766
12	high vigilance	22.8917
13	high vigilance	19.2096
14	high vigilance	14.7311
15	high vigilance	9.71305
16	high vigilance	4.44383
17	high vigilance	-0.784036
18	high vigilance	-5.69938
19	high vigilance	-10.074
20	high vigilance	-13.7376
21	high vigilance	-16.5862
22	high vigilance	-18.5817
23	high vigilance	-19.7466
24	high vigilance	-20.152
25	high vigilance	-19.9036
26	high vigilance	-19.1259
27	high vigilance	-17.9474
28	high vigilance	-16.4884
29	high vigilance	-14.8518
30	high vigilance	-13.1187
1	high vigilance	-6.29296
2	high vigilance	-2.72896
3	high vigilance	1.86376
4	high vigilance	7.19063
5	high vigilance	12.8962
6	high vigilance	18.5913
7	high vigilance	23.8841
8	high vigilance	28.411
9	high vigilance	31.8664
10	high vigilance	34.0276
11	high vigilance	34.7706
12	high vigilance	34.0771
13	high vigilance	32.0299
14	high vigilance	28.7968
15	high vigilance	24.6078
16	high vigilance	19.7269
17	high vigilance	14.4228
18	high vigilance	8.94466
19	high vigilance	3.50291
20	high vigilance	-1.74057
21	high vigilance	-6.67445
22	high vigilance	-11.2326
23	high vigilance	-15.3837
24	high vigilance	-19.1182
25	high vigilance	-22.4354
26	high vigilance	-25.3323
27	high vigilance	-27.7963
28	high vigilance	-29.8013
29	high vigilance	-31.3099
30	high vigilance	-32.279
1	high vigilance	32.5102
2	high vigilance	47.7697
3	high vigilance	63.1067
4	high vigilance	77.6667
5	high vigilance	90.5866
6	high vigilance	101.062
7	high vigilance	108.412
8	high vigilance	112.138
9	high vigilance	111.961
10	high vigilance	107.849
11	high vigilance	100.02
12	high vigilance	88.9215
13	high vigilance	75.1915
14	high vigilance	59.6056
15	high vigilance	43.0106
16	high vigilance	26.2566
17	high vigilance	10.1318
18	high vigilance	-4.69329
19	high vigilance	-17.706
20	high vigilance	-28.5742
21	high vigilance	-37.1509
22	high vigilance	-43.4608
23	high vigilance	-47.6735
24	high vigilance	-50.0665
25	high vigilance	-50.9831
26	high vigilance	-50.7905
27	high vigilance	-49.8415
28	high vigilance	-48.4448
29	high vigilance	-46.8447
30	high vigilance	-45.2123
1	high vigilance	51.4013
2	high vigilance	52.8049
3	high vigilance	53.9727
4	high vigilance	54.9898
5	high vigilance	55.9238
6	high vigilance	56.7937
7	high vigilance	57.5433
8	high vigilance	58.025
9	high vigilance	57.9985
10	high vigilance	57.1466
11	high vigilance	55.1087
12	high vigilance	51.5269
13	high vigilance	46.1001
14	high vigilance	38.6366
15	high vigilance	29.0994
16	high vigilance	17.6354
17	high vigilance	4.58444
18	high vigilance	-9.53424
19	high vigilance	-24.0564
20	high vigilance	-38.2248
21	high vigilance	-51.2521
22	high vigilance	-62.3874
23	high vigilance	-70.9798
24	high vigilance	-76.5315
25	high vigilance	-78.7369
26	high vigilance	-77.504
27	high vigilance	-72.9582
28	high vigilance	-65.43
29	high vigilance	-55.4279
30	high vigilance	-43.6012
1	high vigilance	15.723
2	high vigilance	16.2378
3	high vigilance	16.5974
4	high vigilance	16.8392
5	high vigilance	17.0137
6	high vigilance	17.1775
7	high vigilance	17.3831
8	high vigilance	17.6688
9	high vigilance	18.048
10	high vigilance	18.5016
11	high vigilance	18.9733
12	high vigilance	19.3713
13	high vigilance	19.5752
14	high vigilance	19.4491
15	high vigilance	18.8594
16	high vigilance	17.6951
17	high vigilance	15.8879
18	high vigilance	13.4287
19	high vigilance	10.3783
20	high vigilance	6.86965
21	high vigilance	3.10053
22	high vigilance	-0.682496
23	high vigilance	-4.20769
24	high vigilance	-7.2064
25	high vigilance	-9.44248
26	high vigilance	-10.739
27	high vigilance	-10.9993
28	high vigilance	-10.2183
29	high vigilance	-8.48542
30	high vigilance	-5.97526
1	high vigilance	-7.10882
2	high vigilance	-6.2474
3	high vigilance	-4.72094
4	high vigilance	-2.70131
5	high vigilance	-0.409303
6	high vigilance	1.90686
7	high vigilance	3.99602
8	high vigilance	5.62887
9	high vigilance	6.62043
10	high vigilance	6.84754
11	high vigilance	6.25926
12	high vigilance	4.87925
13	high vigilance	2.79992
14	high vigilance	0.16961
15	high vigilance	-2.82516
16	high vigilance	-5.97975
17	high vigilance	-9.09102
18	high vigilance	-11.974
19	high vigilance	-14.474
20	high vigilance	-16.4737
21	high vigilance	-17.8948
22	high vigilance	-18.6961
23	high vigilance	-18.869
24	high vigilance	-18.4327
25	high vigilance	-17.4295
26	high vigilance	-15.9221
27	high vigilance	-13.9922
28	high vigilance	-11.7399
29	high vigilance	-9.28267
30	high vigilance	-6.75301
1	high vigilance	3.06323
2	high vigilance	4.51069
3	high vigilance	5.69114
4	high vigilance	6.45407
5	high vigilance	6.70296
6	high vigilance	6.40443
7	high vigilance	5.58773
8	high vigilance	4.33517
9	high vigilance	2.7654
10	high vigilance	1.01246
11	high vigilance	-0.79607
12	high vigilance	-2.55823
13	high vigilance	-4.21158
14	high vigilance	-5.73964
15	high vigilance	-7.17024
16	high vigilance	-8.56619
17	high vigilance	-10.01
18	high vigilance	-11.585
19	high vigilance	-13.3563
20	high vigilance	-15.3544
21	high vigilance	-17.5638
22	high vigilance	-19.9192
23	high vigilance	-22.3084
24	high vigilance	-24.5833
25	high vigilance	-26.5752
26	high vigilance	-28.1143
27	high vigilance	-29.0491
28	high vigilance	-29.2638
29	high vigilance	-28.6909
30	high vigilance	-27.319
1	high vigilance	2.43614
2	high vigilance	4.57207
3	high vigilance	7.05381
4	high vigilance	9.74688
5	high vigilance	12.4784
6	high vigilance	15.0503
7	high vigilance	17.2561
8	high vigilance	18.9011
9	high vigilance	19.8217
10	high vigilance	19.9024
11	high vigilance	19.0883
12	high vigilance	17.3916
13	high vigilance	14.8905
14	high vigilance	11.722
15	high vigilance	8.0682
16	high vigilance	4.13969
17	high vigilance	0.156274
18	high vigilance	-3.6715
19	high vigilance	-7.15884
20	high vigilance	-10.1598
21	high vigilance	-12.5758
22	high vigilance	-14.3605
23	high vigilance	-15.5189
24	high vigilance	-16.1029
25	high vigilance	-16.2031
26	high vigilance	-15.9376
27	high vigilance	-15.4378
28	high vigilance	-14.8337
29	high vigilance	-14.2399
30	high vigilance	-13.7422
1	high vigilance	33.4973
2	high vigilance	39.0485
3	high vigilance	44.3284
4	high vigilance	49.2742
5	high vigilance	53.7596
6	high vigilance	57.5753
7	high vigilance	60.4269
8	high vigilance	61.9523
9	high vigilance	61.7585
10	high vigilance	59.4714
11	high vigilance	54.7948
12	high vigilance	47.567
13	high vigilance	37.8083
14	high vigilance	25.7501
15	high vigilance	11.8401
16	high vigilance	-3.27886
17	high vigilance	-18.8156
18	high vigilance	-33.8986
19	high vigilance	-47.6567
20	high vigilance	-59.3046
21	high vigilance	-68.2207
22	high vigilance	-74.0093
23	high vigilance	-76.539
24	high vigilance	-75.9519
25	high vigilance	-72.6431
26	high vigilance	-67.2129
27	high vigilance	-60.3972
28	high vigilance	-52.9841
29	high vigilance	-45.7278
30	high vigilance	-39.2678
1	high vigilance	-4.46953
2	high vigilance	-1.73094
3	high vigilance	3.60629
4	high vigilance	11.064
5	high vigilance	19.8939
6	high vigilance	29.1576
7	high vigilance	37.8299
8	high vigilance	44.914
9	high vigilance	49.5535
10	high vigilance	51.1275
11	high vigilance	49.3174
12	high vigilance	44.1378
13	high vigilance	35.9282
14	high vigilance	25.3078
15	high vigilance	13.0997
16	high vigilance	0.236594
17	high vigilance	-12.3427
18	high vigilance	-23.7898
19	high vigilance	-33.4282
20	high vigilance	-40.8086
21	high vigilance	-45.735
22	high vigilance	-48.2602
23	high vigilance	-48.6533
24	high vigilance	-47.3465
25	high vigilance	-44.8684
26	high vigilance	-41.774
27	high vigilance	-38.5793
28	high vigilance	-35.7086
29	high vigilance	-33.4583
30	high vigilance	-31.9818
1	high vigilance	-8.64966
2	high vigilance	-3.44519
3	high vigilance	1.95581
4	high vigilance	7.46837
5	high vigilance	12.9927
6	high vigilance	18.4049
7	high vigilance	23.5513
8	high vigilance	28.2488
9	high vigilance	32.2934
10	high vigilance	35.4759
11	high vigilance	37.6039
12	high vigilance	38.5277
13	high vigilance	38.1654
14	high vigilance	36.5232
15	high vigilance	33.7077
16	high vigilance	29.9258
17	high vigilance	25.4714
18	high vigilance	20.6994
19	high vigilance	15.9897
20	high vigilance	11.7044
21	high vigilance	8.14549
22	high vigilance	5.51829
23	high vigilance	3.90539
24	high vigilance	3.25644
25	high vigilance	3.39475
26	high vigilance	4.04058
27	high vigilance	4.84803
28	high vigilance	5.45085
29	high vigilance	5.51082
30	high vigilance	4.76246
1	high vigilance	-3.88271
2	high vigilance	2.16236
3	high vigilance	8.71123
4	high vigilance	15.7322
5	high vigilance	23.1131
6	high vigilance	30.6443
7	high vigilance	38.0167
8	high vigilance	44.8379
9	high vigilance	50.664
10	high vigilance	55.0445
11	high vigilance	57.5754
12	high vigilance	57.9511
13	high vigilance	56.0101
14	high vigilance	51.7659
15	high vigilance	45.4187
16	high vigilance	37.3451
17	high vigilance	28.0662
18	high vigilance	18.1978
19	high vigilance	8.38899
20	high vigilance	-0.742616
21	high vigilance	-8.67094
22	high vigilance	-15.0083
23	high vigilance	-19.5338
24	high vigilance	-22.1989
25	high vigilance	-23.113
26	high vigilance	-22.5084
27	high vigilance	-20.6953
28	high vigilance	-18.0097
29	high vigilance	-14.767
30	high vigilance	-11.2243
1	high vigilance	-3.87348
2	high vigilance	-0.198704
3	high vigilance	3.46142
4	high vigilance	7.0969
5	high vigilance	10.6504
6	high vigilance	13.9856
7	high vigilance	16.8709
8	high vigilance	18.9832
9	high vigilance	19.9343
10	high vigilance	19.3164
11	high vigilance	16.7611
12	high vigilance	12.0043
13	high vigilance	4.94565
14	high vigilance	-4.30623
15	high vigilance	-15.4109
16	high vigilance	-27.8012
17	high vigilance	-40.7172
18	high vigilance	-53.2661
19	high vigilance	-64.5024
20	high vigilance	-73.5189
21	high vigilance	-79.5381
22	high vigilance	-81.9938
23	high vigilance	-80.5931
24	high vigilance	-75.3514
25	high vigilance	-66.5982
26	high vigilance	-54.9499
27	high vigilance	-41.2563
28	high vigilance	-26.5234
29	high vigilance	-11.8223
30	high vigilance	1.80787
1	high vigilance	48.097
2	high vigilance	40.892
3	high vigilance	33.2002
4	high vigilance	25.505
5	high vigilance	18.2507
6	high vigilance	11.815
7	high vigilance	6.48317
8	high vigilance	2.4269
9	high vigilance	-0.31144
10	high vigilance	-1.82542
11	high vigilance	-2.33985
12	high vigilance	-2.19291
13	high vigilance	-1.80485
14	high vigilance	-1.63472
15	high vigilance	-2.12894
16	high vigilance	-3.66695
17	high vigilance	-6.51071
18	high vigilance	-10.7647
19	high vigilance	-16.3521
20	high vigilance	-23.0116
21	high vigilance	-30.3148
22	high vigilance	-37.7046
23	high vigilance	-44.549
24	high vigilance	-50.2037
25	high vigilance	-54.0784
26	high vigilance	-55.6968
27	high vigilance	-54.7456
28	high vigilance	-51.107
29	high vigilance	-44.8722
30	high vigilance	-36.3353
1	high vigilance	-31.2087
2	high vigilance	-26.2758
3	high vigilance	-19.3865
4	high vigilance	-11.0278
5	high vigilance	-1.81186
6	high vigilance	7.55882
7	high vigilance	16.3366
8	high vigilance	23.782
9	high vigilance	29.2215
10	high vigilance	32.1058
11	high vigilance	32.0623
12	high vigilance	28.9357
13	high vigilance	22.8122
14	high vigilance	14.0224
15	high vigilance	3.12163
16	high vigilance	-9.15167
17	high vigilance	-21.9355
18	high vigilance	-34.3168
19	high vigilance	-45.409
20	high vigilance	-54.4268
21	high vigilance	-60.7506
22	high vigilance	-63.9746
23	high vigilance	-63.9338
24	high vigilance	-60.7091
25	high vigilance	-54.6098
26	high vigilance	-46.1384
27	high vigilance	-35.9398
28	high vigilance	-24.742
29	high vigilance	-13.2928
30	high vigilance	-2.29839
1	high vigilance	8.97791
2	high vigilance	9.58168
3	high vigilance	9.57528
4	high vigilance	9.14037
5	high vigilance	8.51224
6	high vigilance	7.94439
7	high vigilance	7.67086
8	high vigilance	7.87176
9	high vigilance	8.64659
10	high vigilance	9.99916
11	high vigilance	11.8359
12	high vigilance	13.978
13	high vigilance	16.1853
14	high vigilance	18.1893
15	high vigilance	19.7302
16	high vigilance	20.5939
17	high vigilance	20.6423
18	high vigilance	19.8346
19	high vigilance	18.2348
20	high vigilance	16.0055
21	high vigilance	13.3877
22	high vigilance	10.6704
23	high vigilance	8.15281
24	high vigilance	6.10516
25	high vigilance	4.73341
26	high vigilance	4.15225
27	high vigilance	4.37028
28	high vigilance	5.28918
29	high vigilance	6.71687
30	high vigilance	8.39274
1	high vigilance	9.73969
2	high vigilance	10.1661
3	high vigilance	11.8847
4	high vigilance	14.7695
5	high vigilance	18.5228
6	high vigilance	22.6957
7	high vigilance	26.7278
8	high vigilance	30.0042
9	high vigilance	31.9225
10	high vigilance	31.9633
11	high vigilance	29.7549
12	high vigilance	25.1244
13	high vigilance	18.1285
14	high vigilance	9.06006
15	high vigilance	-1.57201
16	high vigilance	-13.0869
17	high vigilance	-24.6965
18	high vigilance	-35.5828
19	high vigilance	-44.9807
20	high vigilance	-52.2554
21	high vigilance	-56.9673
22	high vigilance	-58.9157
23	high vigilance	-58.1568
24	high vigilance	-54.9934
25	high vigilance	-49.9378
26	high vigilance	-43.6519
27	high vigilance	-36.8715
28	high vigilance	-30.3245
29	high vigilance	-24.6513
30	high vigilance	-20.3388
1	high vigilance	-13.9195
2	high vigilance	-8.47562
3	high vigilance	-2.94252
4	high vigilance	2.45822
5	high vigilance	7.53803
6	high vigilance	12.1388
7	high vigilance	16.1263
8	high vigilance	19.3832
9	high vigilance	21.8038
10	high vigilance	23.2938
11	high vigilance	23.7745
12	high vigilance	23.1916
13	high vigilance	21.527
14	high vigilance	18.8099
15	high vigilance	15.1265
16	high vigilance	10.6235
17	high vigilance	5.50604
18	high vigilance	0.0269307
19	high vigilance	-5.53026
20	high vigilance	-10.874
21	high vigilance	-15.7299
22	high vigilance	-19.8658
23	high vigilance	-23.112
24	high vigilance	-25.3743
25	high vigilance	-26.6379
26	high vigilance	-26.9606
27	high vigilance	-26.4562
28	high vigilance	-25.2716
29	high vigilance	-23.5585
30	high vigilance	-21.4472
1	high vigilance	26.4088
2	high vigilance	35.2254
3	high vigilance	44.3462
4	high vigilance	53.354
5	high vigilance	61.7577
6	high vigilance	69.0278
7	high vigilance	74.6398
8	high vigilance	78.1194
9	high vigilance	79.0871
10	high vigilance	77.2958
11	high vigilance	72.6586
12	high vigilance	65.2634
13	high vigilance	55.3729
14	high vigilance	43.4105
15	high vigilance	29.9326
16	high vigilance	15.5914
17	high vigilance	1.09011
18	high vigilance	-12.8647
19	high vigilance	-25.6089
20	high vigilance	-36.5626
21	high vigilance	-45.2624
22	high vigilance	-51.3839
23	high vigilance	-54.7518
24	high vigilance	-55.3384
25	high vigilance	-53.2523
26	high vigilance	-48.7183
27	high vigilance	-42.0542
28	high vigilance	-33.6445
29	high vigilance	-23.918
30	high vigilance	-13.3268
1	high vigilance	-2.33224
2	high vigilance	8.6062
3	high vigilance	19.0383
4	high vigilance	28.5299
5	high vigilance	36.6718
6	high vigilance	43.0917
7	high vigilance	47.4715
8	high vigilance	49.5678
9	high vigilance	49.2348
10	high vigilance	46.4448
11	high vigilance	41.3032
12	high vigilance	34.0544
13	high vigilance	25.0738
14	high vigilance	14.848
15	high vigilance	3.94048
16	high vigilance	-7.05173
17	high vigilance	-17.5471
18	high vigilance	-27.0285
19	high vigilance	-35.0862
20	high vigilance	-41.4496
21	high vigilance	-46.0038
22	high vigilance	-48.7895
23	high vigilance	-49.9864
24	high vigilance	-49.8813
25	high vigilance	-48.8271
26	high vigilance	-47.1951
27	high vigilance	-45.3288
28	high vigilance	-43.5015
29	high vigilance	-41.8848
30	high vigilance	-40.529
1	high vigilance	17.6018
2	high vigilance	29.9401
3	high vigilance	42.3208
4	high vigilance	54.0852
5	high vigilance	64.5555
6	high vigilance	73.0881
7	high vigilance	79.1271
8	high vigilance	82.2513
9	high vigilance	82.2116
10	high vigilance	78.9545
11	high vigilance	72.629
12	high vigilance	63.5763
13	high vigilance	52.3034
14	high vigilance	39.4423
15	high vigilance	25.7002
16	high vigilance	11.8044
17	high vigilance	-1.55168
18	high vigilance	-13.7573
19	high vigilance	-24.3235
20	high vigilance	-32.91
21	high vigilance	-39.3385
22	high vigilance	-43.592
23	high vigilance	-45.8016
24	high vigilance	-46.2224
25	high vigilance	-45.2007
26	high vigilance	-43.1364
27	high vigilance	-40.4436
28	high vigilance	-37.5122
29	high vigilance	-34.6756
30	high vigilance	-32.1855
1	high vigilance	37.4888
2	high vigilance	45.1642
3	high vigilance	52.6608
4	high vigilance	59.6047
5	high vigilance	65.589
6	high vigilance	70.202
7	high vigilance	73.0602
8	high vigilance	73.8456
9	high vigilance	72.3408
10	high vigilance	68.4593
11	high vigilance	62.2655
12	high vigilance	53.9802
13	high vigilance	43.9703
14	high vigilance	32.7229
15	high vigilance	20.8051
16	high vigilance	8.81593
17	high vigilance	-2.66602
18	high vigilance	-13.1308
19	high vigilance	-22.1771
20	high vigilance	-29.5386
21	high vigilance	-35.0956
22	high vigilance	-38.8706
23	high vigilance	-41.01
24	high vigilance	-41.756
25	high vigilance	-41.4124
26	high vigilance	-40.3076
27	high vigilance	-38.7604
28	high vigilance	-37.0513
29	high vigilance	-35.3998
30	high vigilance	-33.9511
1	high vigilance	-10.6914
2	high vigilance	-8.007
3	high vigilance	-4.87067
4	high vigilance	-1.49406
5	high vigilance	1.88268
6	high vigilance	5.00753
7	high vigilance	7.63643
8	high vigilance	9.55456
9	high vigilance	10.597
10	high vigilance	10.6665
11	high vigilance	9.74562
12	high vigilance	7.9018
13	high vigilance	5.28385
14	high vigilance	2.10947
15	high vigilance	-1.35518
16	high vigilance	-4.82195
17	high vigilance	-8.01021
18	high vigilance	-10.676
19	high vigilance	-12.6375
20	high vigilance	-13.7925
21	high vigilance	-14.1279
22	high vigilance	-13.717
23	high vigilance	-12.7078
24	high vigilance	-11.302
25	high vigilance	-9.72756
26	high vigilance	-8.21
27	high vigilance	-6.94331
28	high vigilance	-6.06621
29	high vigilance	-5.64514
30	high vigilance	-5.66624
1	high vigilance	25.4506
2	high vigilance	27.4535
3	high vigilance	29.4019
4	high vigilance	31.3645
5	high vigilance	33.3497
6	high vigilance	35.2971
7	high vigilance	37.08
8	high vigilance	38.52
9	high vigilance	39.4112
10	high vigilance	39.5517
11	high vigilance	38.7758
12	high vigilance	36.984
13	high vigilance	34.1631
14	high vigilance	30.3951
15	high vigilance	25.8521
16	high vigilance	20.7784
17	high vigilance	15.4635
18	high vigilance	10.2089
19	high vigilance	5.29522
20	high vigilance	0.953322
21	high vigilance	-2.65662
22	high vigilance	-5.45641
23	high vigilance	-7.45094
24	high vigilance	-8.7203
25	high vigilance	-9.40513
26	high vigilance	-9.68747
27	high vigilance	-9.76981
28	high vigilance	-9.85427
29	high vigilance	-10.1237
30	high vigilance	-10.7257
1	high vigilance	-5.39359
2	high vigilance	-4.69707
3	high vigilance	-3.30077
4	high vigilance	-1.2638
5	high vigilance	1.26176
6	high vigilance	4.0409
7	high vigilance	6.77647
8	high vigilance	9.13932
9	high vigilance	10.8044
10	high vigilance	11.489
11	high vigilance	10.9875
12	high vigilance	9.19894
13	high vigilance	6.14233
14	high vigilance	1.95708
15	high vigilance	-3.11127
16	high vigilance	-8.73905
17	high vigilance	-14.5618
18	high vigilance	-20.2155
19	high vigilance	-25.376
20	high vigilance	-29.7895
21	high vigilance	-33.2914
22	high vigilance	-35.8092
23	high vigilance	-37.3518
24	high vigilance	-37.9859
25	high vigilance	-37.8059
26	high vigilance	-36.9025
27	high vigilance	-35.3366
28	high vigilance	-33.1236
29	high vigilance	-30.2313
30	high vigilance	-26.5931
1	high vigilance	39.2082
2	high vigilance	48.7742
3	high vigilance	56.9217
4	high vigilance	63.1046
5	high vigilance	66.9257
6	high vigilance	68.1544
7	high vigilance	66.7316
8	high vigilance	62.7624
9	high vigilance	56.5005
10	high vigilance	48.3235
11	high vigilance	38.7032
12	high vigilance	28.1716
13	high vigilance	17.2837
14	high vigilance	6.58068
15	high vigilance	-3.44482
16	high vigilance	-12.3795
17	high vigilance	-19.9125
18	high vigilance	-25.85
19	high vigilance	-30.1197
20	high vigilance	-32.7649
21	high vigilance	-33.9293
22	high vigilance	-33.835
23	high vigilance	-32.7551
24	high vigilance	-30.9853
25	high vigilance	-28.8162
26	high vigilance	-26.5107
27	high vigilance	-24.2868
28	high vigilance	-22.308
29	high vigilance	-20.6812
30	high vigilance	-19.4622
1	high vigilance	10.1957
2	high vigilance	12.0459
3	high vigilance	13.4675
4	high vigilance	14.4282
5	high vigilance	14.9268
6	high vigilance	14.9917
7	high vigilance	14.6767
8	high vigilance	14.0539
9	high vigilance	13.2054
10	high vigilance	12.2138
11	high vigilance	11.1527
12	high vigilance	10.0796
13	high vigilance	9.03072
14	high vigilance	8.02093
15	high vigilance	7.04645
16	high vigilance	6.09156
17	high vigilance	5.1371
18	high vigilance	4.16946
19	high vigilance	3.18803
[truncated: 51,341 more rows]

## Sheet: Fig. 5d
ts	state	signal
1	High vigilance	-6.65956
2	High vigilance	-6.88575
3	High vigilance	-7.28671
4	High vigilance	-7.85398
5	High vigilance	-8.53037
6	High vigilance	-9.22403
7	High vigilance	-9.82637
8	High vigilance	-10.2307
9	High vigilance	-10.3488
10	High vigilance	-10.1232
11	High vigilance	-9.53388
12	High vigilance	-8.59929
13	High vigilance	-7.37164
14	High vigilance	-5.92815
15	High vigilance	-4.35956
16	High vigilance	-2.75762
17	High vigilance	-1.20339
18	High vigilance	0.242212
19	High vigilance	1.54461
20	High vigilance	2.69794
21	High vigilance	3.72347
22	High vigilance	4.66466
23	High vigilance	5.57947
24	High vigilance	6.53125
25	High vigilance	7.579
26	High vigilance	8.7683
27	High vigilance	10.1235
28	High vigilance	11.6421
29	High vigilance	13.2909
30	High vigilance	15.0063
1	High vigilance	-12.0219
2	High vigilance	-15.827
3	High vigilance	-18.3472
4	High vigilance	-19.7374
5	High vigilance	-20.2492
6	High vigilance	-20.1847
7	High vigilance	-19.8465
8	High vigilance	-19.492
9	High vigilance	-19.2963
10	High vigilance	-19.3298
11	High vigilance	-19.553
12	High vigilance	-19.828
13	High vigilance	-19.9462
14	High vigilance	-19.6661
15	High vigilance	-18.7573
16	High vigilance	-17.0436
17	High vigilance	-14.4381
18	High vigilance	-10.9667
19	High vigilance	-6.77493
20	High vigilance	-2.11873
21	High vigilance	2.66163
22	High vigilance	7.17977
23	High vigilance	11.0492
24	High vigilance	13.9312
25	High vigilance	15.578
26	High vigilance	15.8663
27	High vigilance	14.8157
28	High vigilance	12.5913
29	High vigilance	9.48791
30	High vigilance	5.89965
1	High vigilance	-29.2849
2	High vigilance	-31.9957
3	High vigilance	-33.2517
4	High vigilance	-33.1088
5	High vigilance	-31.7537
6	High vigilance	-29.4724
7	High vigilance	-26.6117
8	High vigilance	-23.5365
9	High vigilance	-20.5891
10	High vigilance	-18.0531
11	High vigilance	-16.1264
12	High vigilance	-14.9038
13	High vigilance	-14.3719
14	High vigilance	-14.4156
15	High vigilance	-14.8351
16	High vigilance	-15.3719
17	High vigilance	-15.7403
18	High vigilance	-15.6622
19	High vigilance	-14.8997
20	High vigilance	-13.2836
21	High vigilance	-10.7332
22	High vigilance	-7.26634
23	High vigilance	-2.9968
24	High vigilance	1.87848
25	High vigilance	7.10225
26	High vigilance	12.3861
27	High vigilance	17.4421
28	High vigilance	22.0134
29	High vigilance	25.8988
30	High vigilance	28.9699
1	High vigilance	4.87991
2	High vigilance	8.50746
3	High vigilance	11.8987
4	High vigilance	14.9084
5	High vigilance	17.4005
6	High vigilance	19.2568
7	High vigilance	20.3859
8	High vigilance	20.7313
9	High vigilance	20.2786
10	High vigilance	19.0614
11	High vigilance	17.164
12	High vigilance	14.7214
13	High vigilance	11.9139
14	High vigilance	8.95741
15	High vigilance	6.08847
16	High vigilance	3.5452
17	High vigilance	1.54591
18	High vigilance	0.267585
19	High vigilance	-0.173026
20	High vigilance	0.266798
21	High vigilance	1.5493
22	High vigilance	3.55831
23	High vigilance	6.1098
24	High vigilance	8.97002
25	High vigilance	11.8788
26	High vigilance	14.5756
27	High vigilance	16.8246
28	High vigilance	18.4366
29	High vigilance	19.2855
30	High vigilance	19.3166
1	High vigilance	-0.62087
2	High vigilance	-0.399854
3	High vigilance	-0.381458
4	High vigilance	-0.507089
5	High vigilance	-0.697509
6	High vigilance	-0.859463
7	High vigilance	-0.893628
8	High vigilance	-0.703224
9	High vigilance	-0.202547
10	High vigilance	0.675226
11	High vigilance	1.97144
12	High vigilance	3.69692
13	High vigilance	5.82854
14	High vigilance	8.30765
15	High vigilance	11.0403
16	High vigilance	13.8999
17	High vigilance	16.7324
18	High vigilance	19.3643
19	High vigilance	21.6143
20	High vigilance	23.3063
21	High vigilance	24.2856
22	High vigilance	24.4334
23	High vigilance	23.6798
24	High vigilance	22.0133
25	High vigilance	19.483
26	High vigilance	16.1952
27	High vigilance	12.3027
28	High vigilance	7.98769
29	High vigilance	3.44263
30	High vigilance	-1.15061
1	High vigilance	-15.6463
2	High vigilance	-20.1822
3	High vigilance	-22.709
4	High vigilance	-23.2775
5	High vigilance	-22.1078
6	High vigilance	-19.5562
7	High vigilance	-16.0705
8	High vigilance	-12.1353
9	High vigilance	-8.21806
10	High vigilance	-4.71837
11	High vigilance	-1.92933
12	High vigilance	-0.0132638
13	High vigilance	1.00519
14	High vigilance	1.2291
15	High vigilance	0.86467
16	High vigilance	0.186219
17	High vigilance	-0.504289
18	High vigilance	-0.917796
19	High vigilance	-0.814
20	High vigilance	-0.0286936
21	High vigilance	1.50983
22	High vigilance	3.77624
23	High vigilance	6.65505
24	High vigilance	9.95733
25	High vigilance	13.4446
26	High vigilance	16.857
27	High vigilance	19.9428
28	High vigilance	22.4852
29	High vigilance	24.3252
30	High vigilance	25.3772
1	High vigilance	-27.5801
2	High vigilance	-27.9188
3	High vigilance	-27.5212
4	High vigilance	-26.5442
5	High vigilance	-25.1466
6	High vigilance	-23.4703
7	High vigilance	-21.6257
8	High vigilance	-19.6843
9	High vigilance	-17.6772
10	High vigilance	-15.6012
11	High vigilance	-13.4309
12	High vigilance	-11.1343
13	High vigilance	-8.69005
14	High vigilance	-6.10295
15	High vigilance	-3.41506
16	High vigilance	-0.710326
17	High vigilance	1.88851
18	High vigilance	4.23078
19	High vigilance	6.15519
20	High vigilance	7.51111
21	High vigilance	8.18096
22	High vigilance	8.10022
23	High vigilance	7.27189
24	High vigilance	5.77308
25	High vigilance	3.75221
26	High vigilance	1.41678
27	High vigilance	-0.987182
28	High vigilance	-3.20154
29	High vigilance	-4.98517
30	High vigilance	-6.14208
1	High vigilance	3.03262
2	High vigilance	0.927593
3	High vigilance	-1.916
4	High vigilance	-5.24053
5	High vigilance	-8.72582
6	High vigilance	-12.0183
7	High vigilance	-14.7645
8	High vigilance	-16.6451
9	High vigilance	-17.4067
10	High vigilance	-16.8876
11	High vigilance	-15.0351
12	High vigilance	-11.9129
13	High vigilance	-7.69741
14	High vigilance	-2.66329
15	High vigilance	2.84045
16	High vigilance	8.42156
17	High vigilance	13.68
18	High vigilance	18.2441
19	High vigilance	21.8045
20	High vigilance	24.1415
21	High vigilance	25.1441
22	High vigilance	24.8179
23	High vigilance	23.2824
24	High vigilance	20.7564
25	High vigilance	17.5343
26	High vigilance	13.9562
27	High vigilance	10.3737
28	High vigilance	7.11614
29	High vigilance	4.46113
30	High vigilance	2.6108
1	High vigilance	-12.4155
2	High vigilance	-13.5146
3	High vigilance	-14.8956
4	High vigilance	-16.5004
5	High vigilance	-18.2004
6	High vigilance	-19.8046
7	High vigilance	-21.0768
8	High vigilance	-21.7598
9	High vigilance	-21.6044
10	High vigilance	-20.3986
11	High vigilance	-17.9948
12	High vigilance	-14.33
13	High vigilance	-9.43903
14	High vigilance	-3.45694
15	High vigilance	3.38737
16	High vigilance	10.7867
17	High vigilance	18.3779
18	High vigilance	25.7684
19	High vigilance	32.5655
20	High vigilance	38.404
21	High vigilance	42.9723
22	High vigilance	46.0325
23	High vigilance	47.4356
24	High vigilance	47.1298
25	High vigilance	45.1616
26	High vigilance	41.6711
27	High vigilance	36.8811
28	High vigilance	31.0817
29	High vigilance	24.611
30	High vigilance	17.8337
1	High vigilance	-11.7913
2	High vigilance	-11.4174
3	High vigilance	-9.94797
4	High vigilance	-7.5859
5	High vigilance	-4.58384
6	High vigilance	-1.22548
7	High vigilance	2.19557
8	High vigilance	5.39815
9	High vigilance	8.1357
10	High vigilance	10.2167
11	High vigilance	11.5216
12	High vigilance	12.0144
13	High vigilance	11.747
14	High vigilance	10.8561
15	High vigilance	9.55052
16	High vigilance	8.09109
17	High vigilance	6.76335
18	High vigilance	5.84585
19	High vigilance	5.57714
20	High vigilance	6.12486
21	High vigilance	7.56078
22	High vigilance	9.84463
23	High vigilance	12.8195
24	High vigilance	16.2198
25	High vigilance	19.692
26	High vigilance	22.8263
27	High vigilance	25.1967
28	High vigilance	26.4059
29	High vigilance	26.1295
30	High vigilance	24.1554
1	High vigilance	-0.964811
2	High vigilance	-3.82096
3	High vigilance	-7.49799
4	High vigilance	-11.7543
5	High vigilance	-16.2667
6	High vigilance	-20.6544
7	High vigilance	-24.5113
8	High vigilance	-27.4446
9	High vigilance	-29.1137
10	High vigilance	-29.2675
11	High vigilance	-27.7745
12	High vigilance	-24.6414
13	High vigilance	-20.0185
14	High vigilance	-14.1896
15	High vigilance	-7.54681
16	High vigilance	-0.554717
17	High vigilance	6.29486
18	High vigilance	12.5298
19	High vigilance	17.7424
20	High vigilance	21.6253
21	High vigilance	23.9973
22	High vigilance	24.814
23	High vigilance	24.1651
24	High vigilance	22.259
25	High vigilance	19.3979
26	High vigilance	15.9464
27	High vigilance	12.2985
28	High vigilance	8.84472
29	High vigilance	5.94409
30	High vigilance	3.90017
1	High vigilance	-19.2607
2	High vigilance	-18.9145
3	High vigilance	-18.2991
4	High vigilance	-17.3521
5	High vigilance	-16.0099
6	High vigilance	-14.2153
7	High vigilance	-11.9265
8	High vigilance	-9.12634
9	High vigilance	-5.82881
10	High vigilance	-2.08369
11	High vigilance	2.02337
12	High vigilance	6.37485
13	High vigilance	10.8294
14	High vigilance	15.2334
15	High vigilance	19.4347
16	High vigilance	23.2974
17	High vigilance	26.715
18	High vigilance	29.621
19	High vigilance	31.9954
20	High vigilance	33.8651
21	High vigilance	35.2981
22	High vigilance	36.3918
23	High vigilance	37.257
24	High vigilance	37.9986
25	High vigilance	38.697
26	High vigilance	39.3922
27	High vigilance	40.0735
28	High vigilance	40.677
29	High vigilance	41.0912
30	High vigilance	41.1718
1	High vigilance	-34.728
2	High vigilance	-34.8353
3	High vigilance	-33.8211
4	High vigilance	-31.5296
5	High vigilance	-27.8336
6	High vigilance	-22.6604
7	High vigilance	-16.0184
8	High vigilance	-8.01988
9	High vigilance	1.10323
10	High vigilance	10.9962
11	High vigilance	21.1921
12	High vigilance	31.1379
13	High vigilance	40.2349
14	High vigilance	47.89
15	High vigilance	53.5729
16	High vigilance	56.8724
17	High vigilance	57.5448
18	High vigilance	55.5481
19	High vigilance	51.0558
20	High vigilance	44.4482
21	High vigilance	36.2793
22	High vigilance	27.2246
23	High vigilance	18.012
24	High vigilance	9.34805
25	High vigilance	1.84454
26	High vigilance	-4.04189
27	High vigilance	-8.05133
28	High vigilance	-10.1375
29	High vigilance	-10.4581
30	High vigilance	-9.34151
1	High vigilance	-9.50418
2	High vigilance	-9.72569
3	High vigilance	-9.33575
4	High vigilance	-8.42118
5	High vigilance	-7.10948
6	High vigilance	-5.54445
7	High vigilance	-3.86359
8	High vigilance	-2.1807
9	High vigilance	-0.575764
10	High vigilance	0.907234
11	High vigilance	2.2553
12	High vigilance	3.47616
13	High vigilance	4.58524
14	High vigilance	5.59262
15	High vigilance	6.49239
16	High vigilance	7.25607
17	High vigilance	7.83096
18	High vigilance	8.14356
19	High vigilance	8.10739
20	High vigilance	7.6341
21	High vigilance	6.64647
22	High vigilance	5.09161
23	High vigilance	2.9528
24	High vigilance	0.258368
25	High vigilance	-2.91355
26	High vigilance	-6.43521
27	High vigilance	-10.1349
28	High vigilance	-13.8074
29	High vigilance	-17.2294
30	High vigilance	-20.1771
1	High vigilance	10.8628
2	High vigilance	9.31276
3	High vigilance	7.02413
4	High vigilance	3.98185
5	High vigilance	0.262957
6	High vigilance	-3.95879
7	High vigilance	-8.42112
8	High vigilance	-12.7937
9	High vigilance	-16.7085
10	High vigilance	-19.796
11	High vigilance	-21.7233
12	High vigilance	-22.2289
13	High vigilance	-21.1513
14	High vigilance	-18.4469
15	High vigilance	-14.1976
16	High vigilance	-8.60598
17	High vigilance	-1.98041
18	High vigilance	5.28948
19	High vigilance	12.7635
20	High vigilance	19.9859
21	High vigilance	26.5206
22	High vigilance	31.9856
23	High vigilance	36.0824
24	High vigilance	38.6185
25	High vigilance	39.5224
26	High vigilance	38.8481
27	High vigilance	36.7692
28	High vigilance	33.5624
29	High vigilance	29.5817
30	High vigilance	25.2241
1	High vigilance	-17.3485
2	High vigilance	-16.4189
3	High vigilance	-15.7669
4	High vigilance	-15.4019
5	High vigilance	-15.3255
6	High vigilance	-15.5263
7	High vigilance	-15.9728
8	High vigilance	-16.6058
9	High vigilance	-17.3325
10	High vigilance	-18.0244
11	High vigilance	-18.5197
12	High vigilance	-18.6325
13	High vigilance	-18.1683
14	High vigilance	-16.9442
15	High vigilance	-14.8129
16	High vigilance	-11.6858
17	High vigilance	-7.55399
18	High vigilance	-2.5012
19	High vigilance	3.29128
20	High vigilance	9.55096
21	High vigilance	15.9311
22	High vigilance	22.0372
23	High vigilance	27.4602
24	High vigilance	31.8139
25	High vigilance	34.7718
26	High vigilance	36.1003
27	High vigilance	35.6839
28	High vigilance	33.5412
29	High vigilance	29.8271
30	High vigilance	24.8241
1	High vigilance	-9.09662
2	High vigilance	-14.1217
3	High vigilance	-18.5413
4	High vigilance	-22.0863
5	High vigilance	-24.5533
6	High vigilance	-25.8139
7	High vigilance	-25.8176
8	High vigilance	-24.5891
9	High vigilance	-22.2204
10	High vigilance	-18.859
11	High vigilance	-14.6936
12	High vigilance	-9.93942
13	High vigilance	-4.82232
14	High vigilance	0.434552
15	High vigilance	5.62304
16	High vigilance	10.5594
17	High vigilance	15.0906
18	High vigilance	19.0979
19	High vigilance	22.4969
20	High vigilance	25.2346
21	High vigilance	27.2848
22	High vigilance	28.6416
23	High vigilance	29.3133
24	High vigilance	29.3158
25	High vigilance	28.6698
26	High vigilance	27.399
27	High vigilance	25.5314
28	High vigilance	23.1028
29	High vigilance	20.1618
30	High vigilance	16.7736
1	High vigilance	-18.7853
2	High vigilance	-17.2387
3	High vigilance	-15.3167
4	High vigilance	-13.0267
5	High vigilance	-10.3984
6	High vigilance	-7.48812
7	High vigilance	-4.37961
8	High vigilance	-1.17955
9	High vigilance	1.99068
10	High vigilance	5.00632
11	High vigilance	7.75163
12	High vigilance	10.1314
13	High vigilance	12.0799
14	High vigilance	13.5649
15	High vigilance	14.5877
16	High vigilance	15.178
17	High vigilance	15.3844
18	High vigilance	15.2647
19	High vigilance	14.8746
20	High vigilance	14.2597
21	High vigilance	13.4508
22	High vigilance	12.4637
23	High vigilance	11.3021
24	High vigilance	9.9653
25	High vigilance	8.45501
26	High vigilance	6.78286
27	High vigilance	4.97447
28	High vigilance	3.06976
29	High vigilance	1.1191
30	High vigilance	-0.823797
1	High vigilance	-15.1746
2	High vigilance	-22.1324
3	High vigilance	-29.5462
4	High vigilance	-36.9777
5	High vigilance	-43.9565
6	High vigilance	-50.0117
7	High vigilance	-54.7058
8	High vigilance	-57.6674
9	High vigilance	-58.6209
10	High vigilance	-57.4106
11	High vigilance	-54.017
12	High vigilance	-48.5633
13	High vigilance	-41.3105
14	High vigilance	-32.6406
15	High vigilance	-23.0294
16	High vigilance	-13.0103
17	High vigilance	-3.13134
18	High vigilance	6.08836
19	High vigilance	14.2003
20	High vigilance	20.8613
21	High vigilance	25.8578
22	High vigilance	29.1173
23	High vigilance	30.7063
24	High vigilance	30.8151
25	High vigilance	29.7318
26	High vigilance	27.8084
27	High vigilance	25.423
28	High vigilance	22.9422
29	High vigilance	20.6861
30	High vigilance	18.9006
1	High vigilance	2.50123
2	High vigilance	-2.28277
3	High vigilance	-7.34783
4	High vigilance	-12.4045
5	High vigilance	-17.1587
6	High vigilance	-21.3346
7	High vigilance	-24.6946
8	High vigilance	-27.0536
9	High vigilance	-28.2881
10	High vigilance	-28.3381
11	High vigilance	-27.2033
12	High vigilance	-24.9362
13	High vigilance	-21.632
14	High vigilance	-17.4206
15	High vigilance	-12.4599
16	High vigilance	-6.93275
17	High vigilance	-1.0469
18	High vigilance	4.96407
19	High vigilance	10.8402
20	High vigilance	16.2978
21	High vigilance	21.037
22	High vigilance	24.7561
23	High vigilance	27.1708
24	High vigilance	28.0389
25	High vigilance	27.1861
26	High vigilance	24.5305
27	High vigilance	20.1011
28	High vigilance	14.0486
29	High vigilance	6.6441
30	High vigilance	-1.73272
1	High vigilance	-37.6024
2	High vigilance	-41.164
3	High vigilance	-42.9623
4	High vigilance	-42.7374
5	High vigilance	-40.4332
6	High vigilance	-36.1925
7	High vigilance	-30.3319
8	High vigilance	-23.3003
9	High vigilance	-15.6262
10	High vigilance	-7.86044
11	High vigilance	-0.521295
12	High vigilance	5.95347
13	High vigilance	11.2419
14	High vigilance	15.1585
15	High vigilance	17.6584
16	High vigilance	18.8264
17	High vigilance	18.8531
18	High vigilance	18.0011
19	High vigilance	16.5677
20	High vigilance	14.8479
21	High vigilance	13.1016
22	High vigilance	11.5309
23	High vigilance	10.2667
24	High vigilance	9.36666
25	High vigilance	8.82323
26	High vigilance	8.57797
27	High vigilance	8.54046
28	High vigilance	8.60769
29	High vigilance	8.68134
30	High vigilance	8.68105
1	High vigilance	-18.1389
2	High vigilance	-16.6701
3	High vigilance	-14.8771
4	High vigilance	-12.7667
5	High vigilance	-10.3946
6	High vigilance	-7.86607
7	High vigilance	-5.33088
8	High vigilance	-2.96976
9	High vigilance	-0.97549
10	High vigilance	0.469867
11	High vigilance	1.21871
12	High vigilance	1.17932
13	High vigilance	0.331904
14	High vigilance	-1.26292
15	High vigilance	-3.46476
16	High vigilance	-6.0631
17	High vigilance	-8.79498
18	High vigilance	-11.3686
19	High vigilance	-13.4902
20	High vigilance	-14.8911
21	High vigilance	-15.353
22	High vigilance	-14.7274
23	High vigilance	-12.95
24	High vigilance	-10.0461
25	High vigilance	-6.12937
26	High vigilance	-1.393
27	High vigilance	3.90555
28	High vigilance	9.46405
29	High vigilance	14.9581
30	High vigilance	20.0647
1	High vigilance	-23.713
2	High vigilance	-21.4193
3	High vigilance	-17.7278
4	High vigilance	-12.6845
5	High vigilance	-6.45498
6	High vigilance	0.684756
7	High vigilance	8.36739
8	High vigilance	16.1627
9	High vigilance	23.613
10	High vigilance	30.2724
11	High vigilance	35.7467
12	High vigilance	39.7288
13	High vigilance	42.0274
14	High vigilance	42.5839
15	High vigilance	41.4773
16	High vigilance	38.9151
17	High vigilance	35.211
18	High vigilance	30.7515
19	High vigilance	25.9555
20	High vigilance	21.2294
21	High vigilance	16.9249
22	High vigilance	13.3032
23	High vigilance	10.5104
24	High vigilance	8.56796
25	High vigilance	7.37911
26	High vigilance	6.7509
27	High vigilance	6.42942
28	High vigilance	6.1433
29	High vigilance	5.64955
30	High vigilance	4.775
1	High vigilance	-9.94724
2	High vigilance	-7.78126
3	High vigilance	-5.4492
4	High vigilance	-3.21047
5	High vigilance	-1.30397
6	High vigilance	0.0817182
7	High vigilance	0.832927
8	High vigilance	0.92624
9	High vigilance	0.431983
10	High vigilance	-0.495123
11	High vigilance	-1.63706
12	High vigilance	-2.74239
13	High vigilance	-3.56061
14	High vigilance	-3.87596
15	High vigilance	-3.53603
16	High vigilance	-2.47137
17	High vigilance	-0.703671
18	High vigilance	1.65795
19	High vigilance	4.4316
20	High vigilance	7.38584
21	High vigilance	10.2681
22	High vigilance	12.8347
23	High vigilance	14.8781
24	High vigilance	16.2494
25	High vigilance	16.8724
26	High vigilance	16.749
27	High vigilance	15.9554
28	High vigilance	14.6301
29	High vigilance	12.9561
30	High vigilance	11.1387
1	High vigilance	2.90703
2	High vigilance	2.14562
3	High vigilance	1.99794
4	High vigilance	2.40065
5	High vigilance	3.19369
6	High vigilance	4.13497
7	High vigilance	4.92864
8	High vigilance	5.26374
9	High vigilance	4.85805
10	High vigilance	3.50118
11	High vigilance	1.0904
12	High vigilance	-2.34614
13	High vigilance	-6.64249
14	High vigilance	-11.5058
15	High vigilance	-16.544
16	High vigilance	-21.307
17	High vigilance	-25.3359
18	High vigilance	-28.215
19	High vigilance	-29.619
20	High vigilance	-29.3505
21	High vigilance	-27.3622
22	High vigilance	-23.763
23	High vigilance	-18.8062
24	High vigilance	-12.8626
25	High vigilance	-6.38214
26	High vigilance	0.150395
27	High vigilance	6.26041
28	High vigilance	11.5243
29	High vigilance	15.6014
30	High vigilance	18.2551
1	High vigilance	-16.4668
2	High vigilance	-21.3313
3	High vigilance	-25.3101
4	High vigilance	-28.1656
5	High vigilance	-29.7278
6	High vigilance	-29.9041
7	High vigilance	-28.6845
8	High vigilance	-26.1409
9	High vigilance	-22.4203
10	High vigilance	-17.7305
11	High vigilance	-12.3223
12	High vigilance	-6.46694
13	High vigilance	-0.434038
14	High vigilance	5.52866
15	High vigilance	11.2106
16	High vigilance	16.4476
17	High vigilance	21.1235
18	High vigilance	25.1664
19	High vigilance	28.5393
20	High vigilance	31.2289
21	High vigilance	33.2342
22	High vigilance	34.5583
23	High vigilance	35.2034
24	High vigilance	35.171
25	High vigilance	34.466
26	High vigilance	33.1036
27	High vigilance	31.1169
28	High vigilance	28.5632
29	High vigilance	25.5268
30	High vigilance	22.1177
1	High vigilance	-3.36315
2	High vigilance	-2.25789
3	High vigilance	-1.17353
4	High vigilance	-0.255912
5	High vigilance	0.361411
6	High vigilance	0.579045
7	High vigilance	0.350024
8	High vigilance	-0.308442
9	High vigilance	-1.31185
10	High vigilance	-2.51495
11	High vigilance	-3.72756
12	High vigilance	-4.73793
13	High vigilance	-5.34039
14	High vigilance	-5.3635
15	High vigilance	-4.69432
16	High vigilance	-3.29514
17	High vigilance	-1.21002
18	High vigilance	1.43992
19	High vigilance	4.47142
20	High vigilance	7.66195
21	High vigilance	10.7765
22	High vigilance	13.5942
23	High vigilance	15.9307
24	High vigilance	17.6532
25	High vigilance	18.687
26	High vigilance	19.0129
27	High vigilance	18.658
28	High vigilance	17.6816
29	High vigilance	16.1605
30	High vigilance	14.1753
1	High vigilance	-15.6413
2	High vigilance	-19.1188
3	High vigilance	-22.0886
4	High vigilance	-24.3161
5	High vigilance	-25.6242
6	High vigilance	-25.9149
7	High vigilance	-25.1799
8	High vigilance	-23.5018
9	High vigilance	-21.0425
10	High vigilance	-18.0226
11	High vigilance	-14.6932
12	High vigilance	-11.3053
13	High vigilance	-8.08032
14	High vigilance	-5.18593
15	High vigilance	-2.72024
16	High vigilance	-0.70605
17	High vigilance	0.904608
18	High vigilance	2.21661
19	High vigilance	3.37088
20	High vigilance	4.51946
21	High vigilance	5.79972
22	High vigilance	7.3111
23	High vigilance	9.09705
24	High vigilance	11.1345
25	High vigilance	13.3318
26	High vigilance	15.5365
27	High vigilance	17.5502
28	High vigilance	19.1514
29	High vigilance	20.1218
30	High vigilance	20.2743
1	High vigilance	-12.8477
2	High vigilance	-19.3955
3	High vigilance	-26.2956
4	High vigilance	-33.1989
5	High vigilance	-39.6902
6	High vigilance	-45.3233
7	High vigilance	-49.6597
8	High vigilance	-52.3106
9	High vigilance	-52.9756
10	High vigilance	-51.4753
11	High vigilance	-47.773
12	High vigilance	-41.9845
13	High vigilance	-34.3737
14	High vigilance	-25.3341
15	High vigilance	-15.3587
16	High vigilance	-4.99993
17	High vigilance	5.17623
18	High vigilance	14.6368
19	High vigilance	22.9248
20	High vigilance	29.6949
21	High vigilance	34.7369
22	High vigilance	37.9857
23	High vigilance	39.5169
24	High vigilance	39.5289
25	High vigilance	38.3124
26	High vigilance	36.2132
27	High vigilance	33.59
28	High vigilance	30.7743
29	High vigilance	28.0349
30	High vigilance	25.5522
1	High vigilance	-13.4589
2	High vigilance	-19.0855
3	High vigilance	-24.1626
4	High vigilance	-28.3165
5	High vigilance	-31.2289
6	High vigilance	-32.6742
7	High vigilance	-32.5476
8	High vigilance	-30.8798
9	High vigilance	-27.8355
10	High vigilance	-23.6975
11	High vigilance	-18.8357
12	High vigilance	-13.6678
13	High vigilance	-8.61395
14	High vigilance	-4.05294
15	High vigilance	-0.283904
16	High vigilance	2.50074
17	High vigilance	4.22884
18	High vigilance	4.94722
19	High vigilance	4.80648
20	High vigilance	4.03455
21	High vigilance	2.90313
22	High vigilance	1.69159
23	High vigilance	0.653159
24	High vigilance	-0.0124599
25	High vigilance	-0.177034
26	High vigilance	0.2092
27	High vigilance	1.12144
28	High vigilance	2.47349
29	High vigilance	4.13738
30	High vigilance	5.96577
1	High vigilance	-7.83507
2	High vigilance	-12.9074
3	High vigilance	-18.0692
4	High vigilance	-22.9584
5	High vigilance	-27.2182
6	High vigilance	-30.5329
7	High vigilance	-32.6604
8	High vigilance	-33.4548
9	High vigilance	-32.8789
10	High vigilance	-31.0047
11	High vigilance	-28.0024
12	High vigilance	-24.1213
13	High vigilance	-19.6624
14	High vigilance	-14.9494
15	High vigilance	-10.2989
16	High vigilance	-5.99389
17	High vigilance	-2.26385
18	High vigilance	0.728593
19	High vigilance	2.89247
20	High vigilance	4.20588
21	High vigilance	4.70712
22	High vigilance	4.48149
23	High vigilance	3.64622
24	High vigilance	2.33568
25	High vigilance	0.688913
26	High vigilance	-1.15926
27	High vigilance	-3.08299
28	High vigilance	-4.9664
29	High vigilance	-6.70188
30	High vigilance	-8.18721
1	High vigilance	-24.6806
2	High vigilance	-23.6338
3	High vigilance	-22.7192
4	High vigilance	-22.0968
5	High vigilance	-21.8399
6	High vigilance	-21.9279
7	High vigilance	-22.2535
8	High vigilance	-22.6412
9	High vigilance	-22.8743
10	High vigilance	-22.7255
11	High vigilance	-21.9871
12	High vigilance	-20.4972
13	High vigilance	-18.1583
14	High vigilance	-14.9473
15	High vigilance	-10.9166
16	High vigilance	-6.1868
17	High vigilance	-0.933132
18	High vigilance	4.63218
19	High vigilance	10.2794
20	High vigilance	15.7802
21	High vigilance	20.924
22	High vigilance	25.5313
23	High vigilance	29.4629
24	High vigilance	32.6249
25	High vigilance	34.9706
26	High vigilance	36.4987
27	High vigilance	37.249
28	High vigilance	37.295
29	High vigilance	36.7348
30	High vigilance	35.6792
1	High vigilance	-46.875
2	High vigilance	-46.4587
3	High vigilance	-45.4612
4	High vigilance	-44.0934
5	High vigilance	-42.5448
6	High vigilance	-40.9538
7	High vigilance	-39.388
8	High vigilance	-37.8359
9	High vigilance	-36.213
10	High vigilance	-34.3801
11	High vigilance	-32.1728
12	High vigilance	-29.4346
13	High vigilance	-26.0519
14	High vigilance	-21.9808
15	High vigilance	-17.2654
16	High vigilance	-12.0409
17	High vigilance	-6.52314
18	High vigilance	-0.98495
19	High vigilance	4.27651
20	High vigilance	8.97688
21	High vigilance	12.8804
22	High vigilance	15.8292
23	High vigilance	17.7617
24	High vigilance	18.7183
25	High vigilance	18.833
26	High vigilance	18.3138
27	High vigilance	17.4141
28	High vigilance	16.3998
29	High vigilance	15.5169
30	High vigilance	14.9635
1	High vigilance	8.40188
2	High vigilance	5.3273
3	High vigilance	1.84653
4	High vigilance	-1.75088
5	High vigilance	-5.189
6	High vigilance	-8.22572
7	High vigilance	-10.6672
8	High vigilance	-12.3756
9	High vigilance	-13.2701
10	High vigilance	-13.3226
11	High vigilance	-12.5486
12	High vigilance	-10.9969
13	High vigilance	-8.73812
14	High vigilance	-5.85506
15	High vigilance	-2.43634
16	High vigilance	1.42699
17	High vigilance	5.64114
18	High vigilance	10.1066
19	High vigilance	14.7138
20	High vigilance	19.3389
21	High vigilance	23.8416
22	High vigilance	28.0661
23	High vigilance	31.8459
24	High vigilance	35.0124
25	High vigilance	37.4071
26	High vigilance	38.8947
27	High vigilance	39.3767
28	High vigilance	38.8022
29	High vigilance	37.175
30	High vigilance	34.5561
1	High vigilance	-9.71589
2	High vigilance	-10.6198
3	High vigilance	-11.6145
4	High vigilance	-12.6052
5	High vigilance	-13.4752
6	High vigilance	-14.0941
7	High vigilance	-14.3279
8	High vigilance	-14.0522
9	High vigilance	-13.1646
10	High vigilance	-11.597
11	High vigilance	-9.3246
12	High vigilance	-6.37111
13	High vigilance	-2.80974
14	High vigilance	1.24119
15	High vigilance	5.62674
16	High vigilance	10.167
17	High vigilance	14.6702
18	High vigilance	18.9457
19	High vigilance	22.8153
20	High vigilance	26.1219
21	High vigilance	28.7361
22	High vigilance	30.56
23	High vigilance	31.5302
24	High vigilance	31.6193
25	High vigilance	30.8388
26	High vigilance	29.2405
27	High vigilance	26.9186
28	High vigilance	24.0088
29	High vigilance	20.6854
30	High vigilance	17.1536
1	High vigilance	6.15777
2	High vigilance	4.65359
3	High vigilance	2.81571
4	High vigilance	0.555623
5	High vigilance	-2.16965
6	High vigilance	-5.33768
7	High vigilance	-8.85077
8	High vigilance	-12.5386
9	High vigilance	-16.1739
10	High vigilance	-19.4987
11	High vigilance	-22.2575
12	High vigilance	-24.2327
13	High vigilance	-25.2747
14	High vigilance	-25.3241
15	High vigilance	-24.4209
16	High vigilance	-22.6993
17	High vigilance	-20.3705
18	High vigilance	-17.6941
19	High vigilance	-14.9441
20	High vigilance	-12.3734
21	High vigilance	-10.1826
22	High vigilance	-8.49638
23	High vigilance	-7.35115
24	High vigilance	-6.69504
25	High vigilance	-6.39975
26	High vigilance	-6.2827
27	High vigilance	-6.13625
28	High vigilance	-5.76006
29	High vigilance	-4.99213
30	High vigilance	-3.73433
1	High vigilance	2.10536
2	High vigilance	1.56003
3	High vigilance	0.467809
4	High vigilance	-1.1229
5	High vigilance	-3.11878
6	High vigilance	-5.38397
7	High vigilance	-7.74607
8	High vigilance	-10.006
9	High vigilance	-11.9509
10	High vigilance	-13.3703
11	High vigilance	-14.0726
12	High vigilance	-13.903
13	High vigilance	-12.7586
14	High vigilance	-10.6012
15	High vigilance	-7.46481
16	High vigilance	-3.4572
17	High vigilance	1.24433
18	High vigilance	6.40412
19	High vigilance	11.7443
20	High vigilance	16.9647
21	High vigilance	21.7655
22	High vigilance	25.8682
23	High vigilance	29.0363
24	High vigilance	31.0903
25	High vigilance	31.9186
26	High vigilance	31.4822
27	High vigilance	29.8133
28	High vigilance	27.009
29	High vigilance	23.2214
30	High vigilance	18.6443
1	High vigilance	19.027
2	High vigilance	16.6164
3	High vigilance	13.3365
4	High vigilance	9.25697
5	High vigilance	4.54319
6	High vigilance	-0.55025
7	High vigilance	-5.69582
8	High vigilance	-10.5187
9	High vigilance	-14.6295
10	High vigilance	-17.6614
11	High vigilance	-19.3083
12	High vigilance	-19.3588
13	High vigilance	-17.7236
14	High vigilance	-14.4524
15	High vigilance	-9.73643
16	High vigilance	-3.89811
17	High vigilance	2.63455
18	High vigilance	9.36453
19	High vigilance	15.7708
20	High vigilance	21.3568
21	High vigilance	25.696
22	High vigilance	28.4711
23	High vigilance	29.5003
24	High vigilance	28.749
25	High vigilance	26.3259
26	High vigilance	22.4644
27	High vigilance	17.4926
28	High vigilance	11.797
29	High vigilance	5.78412
30	High vigilance	-0.154506
1	High vigilance	-10.9454
2	High vigilance	-6.84425
3	High vigilance	-2.30724
4	High vigilance	2.38091
5	High vigilance	6.96373
6	High vigilance	11.2322
7	High vigilance	15.0347
8	High vigilance	18.2761
9	High vigilance	20.9098
10	High vigilance	22.9224
11	High vigilance	24.3158
12	High vigilance	25.0915
13	High vigilance	25.2379
14	High vigilance	24.726
15	High vigilance	23.5126
16	High vigilance	21.5529
17	High vigilance	18.8182
18	High vigilance	15.3182
19	High vigilance	11.1214
20	High vigilance	6.37039
21	High vigilance	1.28847
22	High vigilance	-3.82614
23	High vigilance	-8.61832
24	High vigilance	-12.7057
25	High vigilance	-15.7167
26	High vigilance	-17.3329
27	High vigilance	-17.3292
28	High vigilance	-15.6082
29	High vigilance	-12.2217
30	High vigilance	-7.37686
1	High vigilance	1.6905
2	High vigilance	-6.56137
3	High vigilance	-14.5113
4	High vigilance	-21.639
5	High vigilance	-27.4699
6	High vigilance	-31.6137
7	High vigilance	-33.7964
8	High vigilance	-33.8828
9	High vigilance	-31.8882
10	High vigilance	-27.9755
11	High vigilance	-22.4393
12	High vigilance	-15.6786
13	High vigilance	-8.15962
14	High vigilance	-0.374287
15	High vigilance	7.20194
16	High vigilance	14.1478
17	High vigilance	20.126
18	High vigilance	24.9016
19	High vigilance	28.3486
20	High vigilance	30.4443
21	High vigilance	31.2539
22	High vigilance	30.9083
23	High vigilance	29.578
24	High vigilance	27.449
25	High vigilance	24.7011
26	High vigilance	21.4934
27	High vigilance	17.9574
28	High vigilance	14.1962
29	High vigilance	10.2908
30	High vigilance	6.30899
1	High vigilance	-2.48332
2	High vigilance	-3.45394
3	High vigilance	-4.63654
4	High vigilance	-5.98334
5	High vigilance	-7.41483
6	High vigilance	-8.82284
7	High vigilance	-10.0772
8	High vigilance	-11.0355
9	High vigilance	-11.5557
10	High vigilance	-11.5103
11	High vigilance	-10.7995
12	High vigilance	-9.36461
13	High vigilance	-7.19734
14	High vigilance	-4.34613
15	High vigilance	-0.917433
16	High vigilance	2.92787
17	High vigilance	6.9831
18	High vigilance	11.0091
19	High vigilance	14.751
20	High vigilance	17.9584
21	High vigilance	20.4056
22	High vigilance	21.912
23	High vigilance	22.3599
24	High vigilance	21.7076
25	High vigilance	19.9971
26	High vigilance	17.3553
27	High vigilance	13.9863
28	High vigilance	10.1581
29	High vigilance	6.1812
30	High vigilance	2.38311
1	High vigilance	-35.2666
2	High vigilance	-38.4586
3	High vigilance	-40.2797
4	High vigilance	-40.6188
5	High vigilance	-39.4743
6	High vigilance	-36.9412
7	High vigilance	-33.1905
8	High vigilance	-28.4446
9	High vigilance	-22.9521
10	High vigilance	-16.9655
11	High vigilance	-10.7216
12	High vigilance	-4.42856
13	High vigilance	1.74389
14	High vigilance	7.66791
15	High vigilance	13.2571
16	High vigilance	18.4617
17	High vigilance	23.2596
18	High vigilance	27.645
19	High vigilance	31.6147
20	High vigilance	35.155
21	High vigilance	38.2302
22	High vigilance	40.7762
23	High vigilance	42.6986
24	High vigilance	43.8793
25	High vigilance	44.1886
26	High vigilance	43.5032
27	High vigilance	41.7278
28	High vigilance	38.8174
29	High vigilance	34.7964
30	High vigilance	29.7729
1	High vigilance	-24.5733
2	High vigilance	-29.2958
3	High vigilance	-32.6904
4	High vigilance	-34.4925
5	High vigilance	-34.5567
6	High vigilance	-32.8672
7	High vigilance	-29.537
8	High vigilance	-24.7975
9	High vigilance	-18.9789
10	High vigilance	-12.4843
11	High vigilance	-5.7589
12	High vigilance	0.74342
13	High vigilance	6.59279
14	High vigilance	11.4139
15	High vigilance	14.9116
16	High vigilance	16.8895
17	High vigilance	17.2614
18	High vigilance	16.053
19	High vigilance	13.3971
20	High vigilance	9.52046
21	High vigilance	4.72551
22	High vigilance	-0.631647
23	High vigilance	-6.16612
24	High vigilance	-11.4899
25	High vigilance	-16.2374
26	High vigilance	-20.0894
27	High vigilance	-22.7944
28	High vigilance	-24.1858
29	High vigilance	-24.1927
30	High vigilance	-22.845
1	High vigilance	10.4972
2	High vigilance	15.0126
3	High vigilance	18.2519
4	High vigilance	20.1248
5	High vigilance	20.6649
6	High vigilance	20.0222
7	High vigilance	18.4443
8	High vigilance	16.2463
9	High vigilance	13.7742
10	High vigilance	11.3647
11	High vigilance	9.30658
12	High vigilance	7.80959
13	High vigilance	6.9821
14	High vigilance	6.8223
15	High vigilance	7.2223
16	High vigilance	7.98457
17	High vigilance	8.84807
18	High vigilance	9.52072
19	High vigilance	9.71391
20	High vigilance	9.17544
21	High vigilance	7.71742
22	High vigilance	5.23691
23	High vigilance	1.72801
24	High vigilance	-2.71489
25	High vigilance	-7.90222
26	High vigilance	-13.5617
27	High vigilance	-19.3564
28	High vigilance	-24.9074
29	High vigilance	-29.8185
30	High vigilance	-33.7019
1	High vigilance	-25.8441
2	High vigilance	-25.8525
3	High vigilance	-25.9199
4	High vigilance	-25.8753
5	High vigilance	-25.5222
6	High vigilance	-24.6642
7	High vigilance	-23.1332
8	High vigilance	-20.8152
9	High vigilance	-17.6697
10	High vigilance	-13.7409
11	High vigilance	-9.15755
12	High vigilance	-4.12192
13	High vigilance	1.11095
14	High vigilance	6.26083
15	High vigilance	11.0531
16	High vigilance	15.248
17	High vigilance	18.6656
18	High vigilance	21.201
19	High vigilance	22.8307
20	High vigilance	23.6076
21	High vigilance	23.6471
22	High vigilance	23.1065
23	High vigilance	22.1608
24	High vigilance	20.9786
25	High vigilance	19.702
26	High vigilance	18.4318
27	High vigilance	17.2211
28	High vigilance	16.0768
29	High vigilance	14.9685
30	High vigilance	13.8434
1	High vigilance	-1.71575
2	High vigilance	-3.58274
3	High vigilance	-5.94549
4	High vigilance	-8.67746
5	High vigilance	-11.5945
6	High vigilance	-14.4743
7	High vigilance	-17.08
8	High vigilance	-19.1863
9	High vigilance	-20.603
10	High vigilance	-21.1945
11	High vigilance	-20.8924
12	High vigilance	-19.6999
13	High vigilance	-17.6888
14	High vigilance	-14.9887
15	High vigilance	-11.7725
16	High vigilance	-8.23874
17	High vigilance	-4.59385
18	High vigilance	-1.03693
19	High vigilance	2.25225
20	High vigilance	5.12099
21	High vigilance	7.44746
22	High vigilance	9.14129
23	High vigilance	10.1422
24	High vigilance	10.4182
25	High vigilance	9.96393
26	High vigilance	8.80055
27	High vigilance	6.97712
28	High vigilance	4.57275
29	High vigilance	1.69901
30	High vigilance	-1.49905
1	High vigilance	-21.6074
2	High vigilance	-23.8843
3	High vigilance	-26.0055
4	High vigilance	-27.8961
5	High vigilance	-29.4645
6	High vigilance	-30.6091
7	High vigilance	-31.2254
8	High vigilance	-31.2165
9	High vigilance	-30.5042
10	High vigilance	-29.0402
11	High vigilance	-26.8163
12	High vigilance	-23.8721
13	High vigilance	-20.2989
14	High vigilance	-16.2381
15	High vigilance	-11.8752
16	High vigilance	-7.42786
17	High vigilance	-3.12922
18	High vigilance	0.790901
19	High vigilance	4.12672
20	High vigilance	6.71573
21	High vigilance	8.45453
22	High vigilance	9.30941
23	High vigilance	9.31998
24	High vigilance	8.59548
25	High vigilance	7.30386
26	High vigilance	5.65479
27	High vigilance	3.87826
28	High vigilance	2.20138
29	High vigilance	0.825612
30	High vigilance	-0.0926062
1	High vigilance	6.34781
2	High vigilance	2.53284
3	High vigilance	-1.22915
4	High vigilance	-4.68621
5	High vigilance	-7.59674
6	High vigilance	-9.74956
7	High vigilance	-10.9827
8	High vigilance	-11.1986
9	High vigilance	-10.3747
10	High vigilance	-8.56717
11	High vigilance	-5.90718
12	High vigilance	-2.59029
13	High vigilance	1.1412
14	High vigilance	5.02073
15	High vigilance	8.78277
16	High vigilance	12.1883
17	High vigilance	15.0475
18	High vigilance	17.2378
19	High vigilance	18.714
20	High vigilance	19.511
21	High vigilance	19.7366
22	High vigilance	19.5573
23	High vigilance	19.1762
24	High vigilance	18.8076
25	High vigilance	18.6484
26	High vigilance	18.852
27	High vigilance	19.5047
28	High vigilance	20.6103
29	High vigilance	22.0821
30	High vigilance	23.7471
1	High vigilance	2.63519
2	High vigilance	6.40143
3	High vigilance	10.205
4	High vigilance	13.9025
5	High vigilance	17.321
6	High vigilance	20.2577
7	High vigilance	22.4879
8	High vigilance	23.7819
9	High vigilance	23.9288
10	High vigilance	22.7646
11	High vigilance	20.1998
12	High vigilance	16.2428
13	High vigilance	11.0142
14	High vigilance	4.74875
15	High vigilance	-2.21656
16	High vigilance	-9.46764
17	High vigilance	-16.5497
18	High vigilance	-23.0106
19	High vigilance	-28.4454
20	High vigilance	-32.5372
21	High vigilance	-35.0882
22	High vigilance	-36.0378
23	High vigilance	-35.4649
24	High vigilance	-33.5751
25	High vigilance	-30.6737
26	High vigilance	-27.1292
27	High vigilance	-23.3308
28	High vigilance	-19.6453
29	High vigilance	-16.3789
30	High vigilance	-13.7473
1	High vigilance	-4.00152
2	High vigilance	-7.51934
3	High vigilance	-10.5704
4	High vigilance	-12.817
5	High vigilance	-13.9916
6	High vigilance	-13.9237
7	High vigilance	-12.5577
8	High vigilance	-9.95792
9	High vigilance	-6.30176
10	High vigilance	-1.86187
11	High vigilance	3.0211
12	High vigilance	7.97155
13	High vigilance	12.6143
14	High vigilance	16.6089
15	High vigilance	19.6785
16	High vigilance	21.6329
17	High vigilance	22.381
18	High vigilance	21.9347
19	High vigilance	20.4036
20	High vigilance	17.9811
21	High vigilance	14.9243
22	High vigilance	11.5302
23	High vigilance	8.10886
24	High vigilance	4.95705
25	High vigilance	2.33382
26	High vigilance	0.439237
27	High vigilance	-0.601718
28	High vigilance	-0.74924
29	High vigilance	-0.0521123
30	High vigilance	1.35585
1	High vigilance	-32.2685
2	High vigilance	-36.9941
3	High vigilance	-40.3303
4	High vigilance	-42.0192
5	High vigilance	-41.9203
6	High vigilance	-40.0223
7	High vigilance	-36.4432
8	High vigilance	-31.4178
9	High vigilance	-25.2742
10	High vigilance	-18.4026
11	High vigilance	-11.2191
12	High vigilance	-4.12898
13	High vigilance	2.50714
14	High vigilance	8.40081
15	High vigilance	13.3549
16	High vigilance	17.2726
17	High vigilance	20.1568
18	High vigilance	22.0994
19	High vigilance	23.2633
20	High vigilance	23.8585
21	High vigilance	24.1155
22	High vigilance	24.258
23	High vigilance	24.4796
24	High vigilance	24.9233
25	High vigilance	25.6693
26	High vigilance	26.73
27	High vigilance	28.0523
28	High vigilance	29.528
29	High vigilance	31.009
30	High vigilance	32.327
1	High vigilance	-39.2805
2	High vigilance	-43.9474
3	High vigilance	-47.4823
4	High vigilance	-49.5401
5	High vigilance	-49.8734
6	High vigilance	-48.3579
7	High vigilance	-45.0064
8	High vigilance	-39.9675
9	High vigilance	-33.5114
10	High vigilance	-26.0048
11	High vigilance	-17.8771
12	High vigilance	-9.58172
13	High vigilance	-1.55691
14	High vigilance	5.81037
15	High vigilance	12.215
16	High vigilance	17.4551
17	High vigilance	21.4439
18	High vigilance	24.209
19	High vigilance	25.8818
20	High vigilance	26.6762
21	High vigilance	26.8591
22	High vigilance	26.7157
23	High vigilance	26.5142
24	High vigilance	26.4711
25	High vigilance	26.725
26	High vigilance	27.3184
27	High vigilance	28.1926
28	High vigilance	29.1959
29	High vigilance	30.104
30	High vigilance	30.6515
1	High vigilance	29.6275
2	High vigilance	27.6694
3	High vigilance	24.6452
4	High vigilance	20.629
5	High vigilance	15.8217
6	High vigilance	10.5389
7	High vigilance	5.18255
8	High vigilance	0.201169
9	High vigilance	-3.95826
10	High vigilance	-6.89986
11	High vigilance	-8.32465
12	High vigilance	-8.06665
13	High vigilance	-6.11496
14	High vigilance	-2.61916
15	High vigilance	2.12273
16	High vigilance	7.69218
17	High vigilance	13.5907
18	High vigilance	19.2885
19	High vigilance	24.2748
20	High vigilance	28.1057
21	High vigilance	30.4433
22	High vigilance	31.0831
23	High vigilance	29.9668
24	High vigilance	27.1814
25	High vigilance	22.9434
26	High vigilance	17.5735
27	High vigilance	11.462
28	High vigilance	5.03089
29	High vigilance	-1.30449
30	High vigilance	-7.17018
1	High vigilance	-2.58319
2	High vigilance	-7.62119
3	High vigilance	-12.8142
4	High vigilance	-17.8777
5	High vigilance	-22.5167
6	High vigilance	-26.446
7	High vigilance	-29.4103
8	High vigilance	-31.2036
9	High vigilance	-31.6846
10	High vigilance	-30.7898
11	High vigilance	-28.541
12	High vigilance	-25.0473
13	High vigilance	-20.5013
14	High vigilance	-15.1697
15	High vigilance	-9.37698
16	High vigilance	-3.48519
17	High vigilance	2.13195
18	High vigilance	7.11699
19	High vigilance	11.1579
20	High vigilance	14.0158
21	High vigilance	15.5475
22	High vigilance	15.7221
23	High vigilance	14.6265
24	High vigilance	12.4599
25	High vigilance	9.5168
26	High vigilance	6.15859
27	High vigilance	2.77725
28	High vigilance	-0.245608
29	High vigilance	-2.57928
30	High vigilance	-3.97952
1	High vigilance	-10.7494
2	High vigilance	-10.0359
3	High vigilance	-8.95571
4	High vigilance	-7.58589
5	High vigilance	-5.99138
6	High vigilance	-4.22225
7	High vigilance	-2.31448
8	High vigilance	-0.293745
9	High vigilance	1.81893
10	High vigilance	4.00055
11	High vigilance	6.21978
12	High vigilance	8.43184
13	High vigilance	10.5756
14	High vigilance	12.5738
15	High vigilance	14.3368
16	High vigilance	15.7699
17	High vigilance	16.783
18	High vigilance	17.3022
19	High vigilance	17.2805
20	High vigilance	16.7065
21	High vigilance	15.6075
22	High vigilance	14.049
23	High vigilance	12.128
24	High vigilance	9.96126
25	High vigilance	7.67271
26	High vigilance	5.37924
27	High vigilance	3.17942
28	High vigilance	1.14605
29	High vigilance	-0.676194
30	High vigilance	-2.26799
1	High vigilance	-17.7661
2	High vigilance	-22.5038
3	High vigilance	-26.2852
4	High vigilance	-28.9817
5	High vigilance	-30.5297
6	High vigilance	-30.9262
7	High vigilance	-30.2203
8	High vigilance	-28.5009
9	High vigilance	-25.8829
10	High vigilance	-22.4948
11	High vigilance	-18.4683
12	High vigilance	-13.9314
13	High vigilance	-9.00474
14	High vigilance	-3.80109
15	High vigilance	1.57355
16	High vigilance	7.01775
17	High vigilance	12.4329
18	High vigilance	17.7221
19	High vigilance	22.7912
20	High vigilance	27.5502
21	High vigilance	31.9161
22	High vigilance	35.8155
23	High vigilance	39.1864
24	High vigilance	41.9784
25	High vigilance	44.1503
26	High vigilance	45.6663
27	High vigilance	46.4908
28	High vigilance	46.5828
29	High vigilance	45.8917
30	High vigilance	44.3563
1	High vigilance	12.7629
2	High vigilance	9.97046
3	High vigilance	6.87038
4	High vigilance	3.74697
5	High vigilance	0.86342
6	High vigilance	-1.56631
7	High vigilance	-3.39739
8	High vigilance	-4.56362
9	High vigilance	-5.07607
10	High vigilance	-5.01181
11	High vigilance	-4.4948
12	High vigilance	-3.67237
13	High vigilance	-2.69094
14	High vigilance	-1.6744
15	High vigilance	-0.708335
16	High vigilance	0.168012
17	High vigilance	0.961401
18	High vigilance	1.71632
19	High vigilance	2.50055
20	High vigilance	3.38712
21	High vigilance	4.43578
22	High vigilance	5.67701
23	High vigilance	7.10149
24	High vigilance	8.65668
25	High vigilance	10.2515
26	High vigilance	11.7685
27	High vigilance	13.0813
28	High vigilance	14.0749
29	High vigilance	14.6648
30	High vigilance	14.8117
1	High vigilance	-6.24329
2	High vigilance	-10.7
3	High vigilance	-15.5975
4	High vigilance	-20.6399
5	High vigilance	-25.4543
6	High vigilance	-29.6242
7	High vigilance	-32.7331
8	High vigilance	-34.4094
9	High vigilance	-34.3707
10	High vigilance	-32.4599
11	High vigilance	-28.6696
12	High vigilance	-23.1517
13	High vigilance	-16.2106
14	High vigilance	-8.28128
15	High vigilance	0.10662
16	High vigilance	8.37386
17	High vigilance	15.942
18	High vigilance	22.2833
19	High vigilance	26.9655
20	High vigilance	29.6869
21	High vigilance	30.2986
22	High vigilance	28.8123
23	High vigilance	25.393
24	High vigilance	20.3399
25	High vigilance	14.0549
26	High vigilance	7.00641
27	High vigilance	-0.311581
28	High vigilance	-7.41822
29	High vigilance	-13.8807
30	High vigilance	-19.3424
1	High vigilance	-9.1804
2	High vigilance	-5.70525
3	High vigilance	-2.76095
4	High vigilance	-0.485511
5	High vigilance	1.04925
6	High vigilance	1.83896
7	High vigilance	1.94307
8	High vigilance	1.4766
9	High vigilance	0.59772
10	High vigilance	-0.508126
11	High vigilance	-1.64645
12	High vigilance	-2.63292
13	High vigilance	-3.31175
14	High vigilance	-3.57135
15	High vigilance	-3.35558
16	High vigilance	-2.66893
17	High vigilance	-1.5751
18	High vigilance	-0.188858
19	High vigilance	1.33799
20	High vigilance	2.83477
21	High vigilance	4.1324
22	High vigilance	5.08363
23	High vigilance	5.58087
24	High vigilance	5.56938
25	High vigilance	5.05455
26	High vigilance	4.1021
27	High vigilance	2.83132
28	High vigilance	1.4021
29	High vigilance	-0.00297696
30	High vigilance	-1.19916
1	High vigilance	-2.02059
2	High vigilance	-2.33932
3	High vigilance	-2.08008
4	High vigilance	-1.22914
5	High vigilance	0.163937
6	High vigilance	1.99173
7	High vigilance	4.10112
8	High vigilance	6.31058
9	High vigilance	8.43059
10	High vigilance	10.2848
11	High vigilance	11.7293
12	High vigilance	12.6679
13	High vigilance	13.0617
14	High vigilance	12.9316
15	High vigilance	12.3542
16	High vigilance	11.4511
17	High vigilance	10.3735
18	High vigilance	9.28372
19	High vigilance	8.33556
20	High vigilance	7.65719
21	High vigilance	7.33693
22	High vigilance	7.41481
23	High vigilance	7.88021
24	High vigilance	8.67591
25	High vigilance	9.70762
26	High vigilance	10.8574
27	High vigilance	11.9993
28	High vigilance	13.0135
29	High vigilance	13.7995
30	High vigilance	14.284
1	High vigilance	0.478833
2	High vigilance	-1.74309
3	High vigilance	-3.9228
4	High vigilance	-5.96031
5	High vigilance	-7.73509
6	High vigilance	-9.11404
7	High vigilance	-9.96415
8	High vigilance	-10.1686
9	High vigilance	-9.64447
10	High vigilance	-8.35939
11	High vigilance	-6.34507
12	High vigilance	-3.7049
13	High vigilance	-0.614357
14	High vigilance	2.68711
15	High vigilance	5.91242
16	High vigilance	8.75056
17	High vigilance	10.8954
18	High vigilance	12.077
19	High vigilance	12.0911
20	High vigilance	10.825
21	High vigilance	8.27375
22	High vigilance	4.54688
23	High vigilance	-0.137992
24	High vigilance	-5.4734
25	High vigilance	-11.0911
26	High vigilance	-16.5987
27	High vigilance	-21.6199
28	High vigilance	-25.8329
29	High vigilance	-29.0028
30	High vigilance	-31.0027
1	High vigilance	15.774
2	High vigilance	18.295
3	High vigilance	20.23
4	High vigilance	21.5165
5	High vigilance	22.1302
6	High vigilance	22.0861
7	High vigilance	21.4381
8	High vigilance	20.2753
9	High vigilance	18.7174
10	High vigilance	16.9074
11	High vigilance	15.0036
12	High vigilance	13.1694
13	High vigilance	11.5634
14	High vigilance	10.3282
15	High vigilance	9.57932
16	High vigilance	9.39548
17	High vigilance	9.81042
18	High vigilance	10.8073
19	High vigilance	12.3168
20	High vigilance	14.2187
21	High vigilance	16.3486
22	High vigilance	18.5078
23	High vigilance	20.4773
24	High vigilance	22.0345
25	High vigilance	22.9711
26	High vigilance	23.1107
27	High vigilance	22.3254
28	High vigilance	20.5488
29	High vigilance	17.7849
30	High vigilance	14.112
1	High vigilance	-20.7254
2	High vigilance	-24.9922
3	High vigilance	-28.9998
4	High vigilance	-32.4672
5	High vigilance	-35.1303
6	High vigilance	-36.7699
7	High vigilance	-37.2334
8	High vigilance	-36.4513
9	High vigilance	-34.4425
10	High vigilance	-31.3109
11	High vigilance	-27.233
12	High vigilance	-22.4384
13	High vigilance	-17.1872
14	High vigilance	-11.7466
15	High vigilance	-6.36977
16	High vigilance	-1.27993
17	High vigilance	3.34044
18	High vigilance	7.35409
19	High vigilance	10.6686
20	High vigilance	13.2326
21	High vigilance	15.0303
22	High vigilance	16.0765
23	High vigilance	16.4129
24	High vigilance	16.1064
25	High vigilance	15.2488
26	High vigilance	13.957
27	High vigilance	12.3722
28	High vigilance	10.6569
29	High vigilance	8.98703
30	High vigilance	7.5414
1	High vigilance	21.3722
2	High vigilance	19.7798
3	High vigilance	17.5604
4	High vigilance	14.804
5	High vigilance	11.6406
6	High vigilance	8.23199
7	High vigilance	4.76007
8	High vigilance	1.4124
9	High vigilance	-1.63155
10	High vigilance	-4.21262
11	High vigilance	-6.20121
12	High vigilance	-7.50316
13	High vigilance	-8.06219
14	High vigilance	-7.85966
15	High vigilance	-6.9125
16	High vigilance	-5.26997
17	High vigilance	-3.00997
18	High vigilance	-0.235264
19	High vigilance	2.93046
20	High vigilance	6.34659
21	High vigilance	9.85988
22	High vigilance	13.3092
23	High vigilance	16.5305
24	High vigilance	19.3627
25	High vigilance	21.6528
26	High vigilance	23.2625
27	High vigilance	24.0746
28	High vigilance	23.9995
29	High vigilance	22.9831
30	High vigilance	21.0131
1	High vigilance	-15.5455
2	High vigilance	-19.4167
3	High vigilance	-22.3004
4	High vigilance	-24.0663
5	High vigilance	-24.6655
6	High vigilance	-24.1313
7	High vigilance	-22.5715
8	High vigilance	-20.1557
9	High vigilance	-17.096
10	High vigilance	-13.6266
11	High vigilance	-9.98131
12	High vigilance	-6.37389
13	High vigilance	-2.98119
14	High vigilance	0.0688175
15	High vigilance	2.70339
16	High vigilance	4.90562
17	High vigilance	6.70934
18	High vigilance	8.18913
19	High vigilance	9.44661
20	High vigilance	10.5944
21	High vigilance	11.7399
22	High vigilance	12.9702
23	High vigilance	14.3402
24	High vigilance	15.865
25	High vigilance	17.5172
26	High vigilance	19.2287
27	High vigilance	20.8973
28	High vigilance	22.3973
29	High vigilance	23.5927
30	High vigilance	24.3527
1	High vigilance	-18.1752
2	High vigilance	-25.2537
3	High vigilance	-31.1963
4	High vigilance	-35.7803
5	High vigilance	-38.9163
6	High vigilance	-40.6414
7	High vigilance	-41.0985
8	High vigilance	-40.5046
9	High vigilance	-39.116
10	High vigilance	-37.1935
11	High vigilance	-34.9745
12	High vigilance	-32.6545
13	High vigilance	-30.3791
14	High vigilance	-28.2462
15	High vigilance	-26.3162
16	High vigilance	-24.6249
17	High vigilance	-23.1973
18	High vigilance	-22.0577
19	High vigilance	-21.2343
20	High vigilance	-20.7571
21	High vigilance	-20.6505
22	High vigilance	-20.9229
23	High vigilance	-21.5547
24	High vigilance	-22.4888
25	High vigilance	-23.6252
26	High vigilance	-24.8214
27	High vigilance	-25.8995
28	High vigilance	-26.6597
29	High vigilance	-26.8986
30	High vigilance	-26.4303
1	High vigilance	-30.1552
2	High vigilance	-28.7693
3	High vigilance	-27.3103
4	High vigilance	-25.7812
5	High vigilance	-24.1616
6	High vigilance	-22.4119
7	High vigilance	-20.4799
8	High vigilance	-18.3099
9	High vigilance	-15.8539
10	High vigilance	-13.0828
11	High vigilance	-9.99565
12	High vigilance	-6.6257
13	High vigilance	-3.0414
14	High vigilance	0.658025
15	High vigilance	4.3523
16	High vigilance	7.91354
17	High vigilance	11.2212
18	High vigilance	14.1762
19	High vigilance	16.7106
[truncated: 51,341 more rows]

[truncated: 10 more sheets: Fig. 5e, Fig. 5f, Fig. 5g, Fig. 5h, Fig. 6c-e, Fig. 6d-f, Fig. 6j, Fig. 7b-c, Fig. 7d, Fig. 7e]
